# Supplementary material for: Fragment Merging, Growing, and Linking Identify New Trypanothione Reductase Inhibitors for Leishmaniasis
Source: J Med Chem. 2024 Jan 2;67(1):402–19. doi: 10.1021/acs.jmedchem.3c01439 (PMC10788915; doi:10.1021/acs.jmedchem.3c01439)
Supplement: Supplementary file 2 — jm3c01439_si_002.csv [file jm3c01439_si_002.csv]

Compound	Smile	MW	IC50 LiTR (µM)	IC50 hGR (µM)	SI	Axenic Amastigote EC50 ± SE (µM) (95%CI)	Human THP-1-derived macrophage CC50 ± SE (µM) (95% CI)	SI	Primary murine macrophage CC50 ± SE (µM) (95%CI)	Intramacrophage Amastigote EC50 ± SE (µM) (95%CI)
1	CC(N1CCN(CCCC2=CC=CC=C2)CC1)=O	246.35
2	CN1CCN(C(C2=CC=C(F)C=C2)=O)CC1	222.26
3	O=C(NCCC1=CC=C(F)C=C1)C2=CC=CO2	233.24
4	O=C(NC1=CC=C(F)C=C1)N2CCN(CCCC3=CC=CC=C3)CC2	341.43				11.5 ± 2.1 (7.6-15.9)	9.6 ± 0.71 (8.2-11)	0.8	12.9 ± 0.9 (11.2-14.9)
5	O=C(N(CC1=CC=C(C(NCCC2=CC=C(F)C=C2)=O)O1)C3=CC=C(F)C=C3)N4CCN(CCCC5=CC=CC=C5)CC4	586.68	54.6 ± 20.9	162.7 ± 58.8	3	12.0 ± 1.7 (8.9-16.0)	6.5 ± 0.6 (5.5-7.8)	0.5	9.1 ± 0.9 (7.5-11.1)
6	O=C(N(C1=CC=C(F)C=C1)CC2=CC=C(C(NCCC3=CC=C(F)C=C3)=O)O2)N4CCN(CCCN5C6=C(C=CC=C6)SC7C5C=C(Cl)C=C7)CC4	744.3	21.7 ± 4.4	9.6 ± 1.4	0.4	13.0 ± 1.5 (10.2-16.6)	23.4 ± 4.6 (15.6-34.9)	1.8	30.7 ± 6.1 (20.5-46.1)
7	O=C(N(C1=CC=C(F)C=C1)CC2=CC=C(C(NCCC3=CC=C(F)C=C3)=O)O2)N4CCN(CCCN5C6=C(C=CC=C6)SC7C5C=C(C(F)(F)F)C=C7)CC4	777.86				10.3 ± 0.9 (8.5-12.5)	11.7 ± 1.6 (8.8-15.5)	1.1	14.4 ± 1.6 (11.6-17.9)
8	O=C(N(C1=CC=C(F)C=C1)CC2=CC=C(C(NCCC3=CC=C(F)C=C3)=O)O2)N4CCN(CC5=CC(Cl)=C(Cl)C=C5)CC4	627.51
9	O=C(N(C1=CC=C(F)C=C1)CC2=CC=C(C(NCCC3=CC=C(F)C=C3)=O)O2)N4CC[N+](CCCC5=CC=CC=C5)(C)CC4.[I-]	728.62	20.5 ± 2.0	62.4 ±12.4	3	10.4 ± 1.1 (8.3-13.2)	38.4 ±11 (21.6-68.3)	3.7	29.9 ± 4.2 (22.5-40.1)	15.3 ± 2.3 (11.3 - 20.7)
10	O=C(N(C1=CC=C(F)C=C1)CC2=CC=C(C(NCCC3=CC=C(F)C=C3)=O)O2)N4CC[N+](CCCC5=CC=CC=C5)(CC6=CC=C(Cl)C(Cl)=C6)CC4.[I-]	873.61	1.31 ± 0.07	2.3 ± 0.1	1.7	11.0 ± 1.9 (7.63-15.89)	16 ± 2.4 (12- 22)	1.4	12.5 ± 0.8 (11.1-14.3)
11	O=C(N(CC1=CC=C(C(NCCC2=CC=C(F)C=C2)=O)O1)C3=CC=C(C(O)=O)C=C3)N4CCN(CCCC5=CC=CC=C5)CC4	612.7				25.6 ± 7.4 (14.26-45.93)	>50	>2	>50
12	O=C(NCC1=CC=C(C(NCCC2=CC=C(F)C=C2)=O)O1)N3CCN(CCCC4=CC=CC=C4)CC3	492.6				14.1 ± 1.3 (11.7-16.9)	37.6 ± 13.8 (18-78.6)	2.7	26.7 ± 4.5 (18.9-37.8)
13	O=C(NCC1=CC=C(C(NCCC2=CC=C(F)C=C2)=O)O1)N3CCN(CC4=CC(Cl)=C(Cl)C=C4)CC3	533.43				11.2 ± 0.7 (9.8-12.8)	21 ± 3.1 (15.4-28.3)	1.9	12.6 ± 0.9 (10.9-14.5)
14	O=C(NCC1=CC=C(C(NCCC2=CC=C(F)C=C2)=O)O1)N3CC[N+](CCCC4=CC=CC=C4)(CC5=CC=C(Cl)C(Cl)=C5)CC3.[I-]	779.52	2.35 ± 0.21	3.7 ± 0.3	1.6	8.98 ± 0.4 (8.2-9.9)	20.5 ± 3.6 (14.3-29.2)	2.3	12.7 ± 0.9 (11.1-14.7)
