# Supplementary material for: Fragment Merging, Growing, and Linking Identify New Trypanothione Reductase Inhibitors for Leishmaniasis
Source: J Med Chem. 2024 Jan 2;67(1):402–19. doi: 10.1021/acs.jmedchem.3c01439 (PMC10788915; doi:10.1021/acs.jmedchem.3c01439)
Supplement: Supplementary file 3 — jm3c01439_si_003.pdb [file jm3c01439_si_003.pdb]

TITLE     109
REMARK   4      COMPLIES WITH FORMAT V. 3.0, 1-DEC-2006
REMARK 888
REMARK 888 WRITTEN BY MAESTRO (A PRODUCT OF SCHRODINGER, LLC)
HETATM    1  C1  UNK     1      -0.703  -1.026  82.983  1.00  0.00           C  
HETATM    2  C2  UNK     1       0.501  -0.334  83.218  1.00  0.00           C  
HETATM    3  C3  UNK     1       0.885  -0.008  84.536  1.00  0.00           C  
HETATM    4  C4  UNK     1       0.050  -0.375  85.612  1.00  0.00           C  
HETATM    5  C5  UNK     1      -1.156  -1.064  85.376  1.00  0.00           C  
HETATM    6  C6  UNK     1      -1.533  -1.389  84.060  1.00  0.00           C  
HETATM    7  C7  UNK     1       2.198   0.706  84.801  1.00  0.00           C  
HETATM    8  C8  UNK     1       2.028   2.140  85.310  1.00  0.00           C  
HETATM    9  C9  UNK     1       1.545   3.123  84.224  1.00  0.00           C  
HETATM   10  N1  UNK     1       3.371   6.934  83.661  1.00  0.00           N  
HETATM   11  C10 UNK     1       3.646   6.252  84.928  1.00  0.00           C  
HETATM   12  C11 UNK     1       2.556   5.193  85.160  1.00  0.00           C  
HETATM   13  N2  UNK     1       2.510   4.228  84.028  1.00  0.00           N1+
HETATM   14  C12 UNK     1       2.387   4.896  82.704  1.00  0.00           C  
HETATM   15  C13 UNK     1       3.440   6.008  82.527  1.00  0.00           C  
HETATM   16  C14 UNK     1       2.963   8.220  83.538  1.00  0.00           C  
HETATM   17  C15 UNK     1       2.904   9.109  84.782  1.00  0.00           C  
HETATM   18  O1  UNK     1       2.632   8.716  82.463  1.00  0.00           O  
HETATM   19  H1  UNK     1      -0.990  -1.282  81.973  1.00  0.00           H  
HETATM   20  H2  UNK     1       1.129  -0.065  82.381  1.00  0.00           H  
HETATM   21  H3  UNK     1       0.330  -0.136  86.627  1.00  0.00           H  
HETATM   22  H4  UNK     1      -1.787  -1.341  86.208  1.00  0.00           H  
HETATM   23  H5  UNK     1      -2.459  -1.911  83.871  1.00  0.00           H  
HETATM   24  H6  UNK     1       2.811   0.714  83.899  1.00  0.00           H  
HETATM   25  H7  UNK     1       2.764   0.142  85.539  1.00  0.00           H  
HETATM   26  H8  UNK     1       3.004   2.451  85.687  1.00  0.00           H  
HETATM   27  H9  UNK     1       1.360   2.168  86.172  1.00  0.00           H  
HETATM   28  H10 UNK     1       0.558   3.519  84.467  1.00  0.00           H  
HETATM   29  H11 UNK     1       1.431   2.588  83.281  1.00  0.00           H  
HETATM   30  H12 UNK     1       4.624   5.772  84.861  1.00  0.00           H  
HETATM   31  H13 UNK     1       1.583   5.674  85.268  1.00  0.00           H  
HETATM   32  H14 UNK     1       1.385   5.315  82.599  1.00  0.00           H  
HETATM   33  H15 UNK     1       3.290   6.508  81.570  1.00  0.00           H  
HETATM   34  H16 UNK     1       2.756   4.675  86.099  1.00  0.00           H  
HETATM   35  H17 UNK     1       2.510   4.159  81.909  1.00  0.00           H  
HETATM   36  H18 UNK     1       4.442   5.577  82.479  1.00  0.00           H  
HETATM   37  H19 UNK     1       3.704   6.918  85.787  1.00  0.00           H  
HETATM   38  H20 UNK     1       2.188   8.714  85.503  1.00  0.00           H  
HETATM   39  H21 UNK     1       2.586  10.117  84.514  1.00  0.00           H  
HETATM   40  H22 UNK     1       3.884   9.184  85.253  1.00  0.00           H  
HETATM   41  H23 UNK     1       3.428   3.776  84.018  1.00  0.00           H  
CONECT    1    2    6   19
CONECT    1    2
CONECT    2    1    3   20
CONECT    2    1
CONECT    3    2    4    7
CONECT    3    4
CONECT    4    3    5   21
CONECT    4    3
CONECT    5    4    6   22
CONECT    5    6
CONECT    6    1    5   23
CONECT    6    5
CONECT   19    1
CONECT   20    2
CONECT    7    3   24   25    8
CONECT   21    4
CONECT   22    5
CONECT   23    6
CONECT   24    7
CONECT   25    7
CONECT    8    7    9   26   27
CONECT    9    8   28   29   13
CONECT   26    8
CONECT   27    8
CONECT   28    9
CONECT   29    9
CONECT   10   11   15   16
CONECT   11   10   12   30   37
CONECT   12   11   13   31   34
CONECT   13    9   12   14   41
CONECT   14   13   15   32   35
CONECT   15   10   14   33   36
CONECT   30   11
CONECT   31   12
CONECT   32   14
CONECT   33   15
CONECT   34   12
CONECT   35   14
CONECT   36   15
CONECT   37   11
CONECT   16   10   17   18
CONECT   16   18
CONECT   17   16   38   39   40
CONECT   38   17
CONECT   39   17
CONECT   40   17
CONECT   18   16
CONECT   18   16
CONECT   41   13
END   
