# Supplementary material for: Fragment Merging, Growing, and Linking Identify New Trypanothione Reductase Inhibitors for Leishmaniasis
Source: J Med Chem. 2024 Jan 2;67(1):402–19. doi: 10.1021/acs.jmedchem.3c01439 (PMC10788915; doi:10.1021/acs.jmedchem.3c01439)
Supplement: Supplementary file 4 — jm3c01439_si_004.pdb [file jm3c01439_si_004.pdb]

TITLE     221
REMARK   4      COMPLIES WITH FORMAT V. 3.0, 1-DEC-2006
REMARK 888
REMARK 888 WRITTEN BY MAESTRO (A PRODUCT OF SCHRODINGER, LLC)
HETATM    1  N1  UNK     1       6.757  10.732  81.723  1.00  0.00           N  
HETATM    2  C1  UNK     1       6.229  11.960  81.122  1.00  0.00           C  
HETATM    3  C2  UNK     1       5.196  11.601  80.034  1.00  0.00           C  
HETATM    4  N2  UNK     1       4.125  10.730  80.573  1.00  0.00           N1+
HETATM    5  C3  UNK     1       4.684   9.508  81.195  1.00  0.00           C  
HETATM    6  C4  UNK     1       5.699   9.877  82.290  1.00  0.00           C  
HETATM    7  C5  UNK     1       8.074  10.548  81.964  1.00  0.00           C  
HETATM    8  N3  UNK     1       8.430   9.257  81.942  1.00  0.00           N  
HETATM    9  O1  UNK     1       8.901  11.462  82.014  1.00  0.00           O  
HETATM   10  C6  UNK     1       3.084  10.426  79.570  1.00  0.00           C  
HETATM   11  C7  UNK     1      11.846   7.341  83.514  1.00  0.00           C  
HETATM   12  C8  UNK     1      11.239   6.874  82.336  1.00  0.00           C  
HETATM   13  C9  UNK     1      10.115   7.536  81.815  1.00  0.00           C  
HETATM   14  C10 UNK     1       9.607   8.680  82.461  1.00  0.00           C  
HETATM   15  C11 UNK     1      10.221   9.155  83.643  1.00  0.00           C  
HETATM   16  C12 UNK     1      11.339   8.482  84.170  1.00  0.00           C  
HETATM   17  F1  UNK     1      12.911   6.688  84.020  1.00  0.00           F  
HETATM   18  H1  UNK     1       7.021  12.565  80.679  1.00  0.00           H  
HETATM   19  H2  UNK     1       4.762  12.510  79.618  1.00  0.00           H  
HETATM   20  H3  UNK     1       3.886   8.886  81.602  1.00  0.00           H  
HETATM   21  H4  UNK     1       5.199  10.424  83.090  1.00  0.00           H  
HETATM   22  H5  UNK     1       5.680  11.056  79.222  1.00  0.00           H  
HETATM   23  H6  UNK     1       5.178   8.931  80.414  1.00  0.00           H  
HETATM   24  H7  UNK     1       6.076   8.964  82.754  1.00  0.00           H  
HETATM   25  H8  UNK     1       5.769  12.573  81.901  1.00  0.00           H  
HETATM   26  H9  UNK     1       3.506   9.875  78.725  1.00  0.00           H  
HETATM   27  H10 UNK     1       2.293   9.820  80.015  1.00  0.00           H  
HETATM   28  H11 UNK     1       2.629  11.340  79.187  1.00  0.00           H  
HETATM   29  H12 UNK     1       7.729   8.597  81.620  1.00  0.00           H  
HETATM   30  H13 UNK     1      11.627   5.996  81.839  1.00  0.00           H  
HETATM   31  H14 UNK     1       9.637   7.155  80.921  1.00  0.00           H  
HETATM   32  H15 UNK     1       9.823  10.013  84.167  1.00  0.00           H  
HETATM   33  H16 UNK     1      11.800   8.830  85.083  1.00  0.00           H  
HETATM   34  H17 UNK     1       3.667  11.241  81.312  1.00  0.00           H  
CONECT    1    2    6    7
CONECT    2    1    3   18   25
CONECT    3    2    4   19   22
CONECT    4    3    5   10   34
CONECT    5    4    6   20   23
CONECT    6    1    5   21   24
CONECT   18    2
CONECT   19    3
CONECT   20    5
CONECT   21    6
CONECT   22    3
CONECT   23    5
CONECT   24    6
CONECT   25    2
CONECT    7    1    8    9
CONECT    7    9
CONECT    8    7   29   14
CONECT    9    7
CONECT    9    7
CONECT   10    4   26   27   28
CONECT   26   10
CONECT   27   10
CONECT   28   10
CONECT   29    8
CONECT   11   12   16   17
CONECT   11   12
CONECT   12   11   13   30
CONECT   12   11
CONECT   13   12   14   31
CONECT   13   14
CONECT   14    8   13   15
CONECT   14   13
CONECT   15   14   16   32
CONECT   15   16
CONECT   16   11   15   33
CONECT   16   15
CONECT   17   11
CONECT   30   12
CONECT   31   13
CONECT   32   15
CONECT   33   16
CONECT   34    4
END   
