# Supplementary material for: Fragment Merging, Growing, and Linking Identify New Trypanothione Reductase Inhibitors for Leishmaniasis
Source: J Med Chem. 2024 Jan 2;67(1):402–19. doi: 10.1021/acs.jmedchem.3c01439 (PMC10788915; doi:10.1021/acs.jmedchem.3c01439)
Supplement: Supplementary file 5 — jm3c01439_si_005.pdb [file jm3c01439_si_005.pdb]

TITLE     71
REMARK   4      COMPLIES WITH FORMAT V. 3.0, 1-DEC-2006
REMARK 888
REMARK 888 WRITTEN BY MAESTRO (A PRODUCT OF SCHRODINGER, LLC)
HETATM    1  C1  UNK     1       9.639  10.056  85.733  1.00  0.00           C  
HETATM    2  C2  UNK     1       9.298   9.132  84.725  1.00  0.00           C  
HETATM    3  C3  UNK     1      10.295   8.333  84.123  1.00  0.00           C  
HETATM    4  C4  UNK     1      11.634   8.450  84.557  1.00  0.00           C  
HETATM    5  C5  UNK     1      11.972   9.366  85.574  1.00  0.00           C  
HETATM    6  C6  UNK     1      10.977  10.175  86.157  1.00  0.00           C  
HETATM    7  C7  UNK     1       9.935   7.352  83.018  1.00  0.00           C  
HETATM    8  F1  UNK     1      11.308  11.067  87.120  1.00  0.00           F  
HETATM    9  C8  UNK     1       9.976   7.966  81.604  1.00  0.00           C  
HETATM   10  N1  UNK     1       8.910   8.941  81.393  1.00  0.00           N  
HETATM   11  C9  UNK     1       7.801  11.049  81.202  1.00  0.00           C  
HETATM   12  C10 UNK     1       6.512  10.650  80.956  1.00  0.00           C  
HETATM   13  C11 UNK     1       5.738  11.836  80.820  1.00  0.00           C  
HETATM   14  C12 UNK     1       6.607  12.875  80.995  1.00  0.00           C  
HETATM   15  O1  UNK     1       7.865  12.412  81.227  1.00  0.00           O  
HETATM   16  C13 UNK     1       9.039  10.276  81.419  1.00  0.00           C  
HETATM   17  O2  UNK     1      10.110  10.854  81.620  1.00  0.00           O  
HETATM   18  H1  UNK     1       8.878  10.678  86.182  1.00  0.00           H  
HETATM   19  H2  UNK     1       8.270   9.049  84.401  1.00  0.00           H  
HETATM   20  H3  UNK     1      12.403   7.836  84.109  1.00  0.00           H  
HETATM   21  H4  UNK     1      12.995   9.454  85.907  1.00  0.00           H  
HETATM   22  H5  UNK     1       8.948   6.932  83.215  1.00  0.00           H  
HETATM   23  H6  UNK     1      10.627   6.511  83.063  1.00  0.00           H  
HETATM   24  H7  UNK     1       9.833   7.173  80.867  1.00  0.00           H  
HETATM   25  H8  UNK     1      10.957   8.395  81.399  1.00  0.00           H  
HETATM   26  H9  UNK     1       7.985   8.557  81.224  1.00  0.00           H  
HETATM   27  H10 UNK     1       6.163   9.630  80.876  1.00  0.00           H  
HETATM   28  H11 UNK     1       4.681  11.914  80.616  1.00  0.00           H  
HETATM   29  H12 UNK     1       6.508  13.951  80.980  1.00  0.00           H  
CONECT    1    2    6   18
CONECT    1    2
CONECT    2    1    3   19
CONECT    2    1
CONECT    3    2    4    7
CONECT    3    4
CONECT    4    3    5   20
CONECT    4    3
CONECT    5    4    6   21
CONECT    5    6
CONECT    6    1    5    8
CONECT    6    5
CONECT   18    1
CONECT   19    2
CONECT    7    3   22   23    9
CONECT   20    4
CONECT   21    5
CONECT    8    6
CONECT   22    7
CONECT   23    7
CONECT    9    7   10   24   25
CONECT   10    9   26   16
CONECT   24    9
CONECT   25    9
CONECT   26   10
CONECT   11   12   15   16
CONECT   11   12
CONECT   12   11   13   27
CONECT   12   11
CONECT   13   12   14   28
CONECT   13   14
CONECT   14   13   15   29
CONECT   14   13
CONECT   15   11   14
CONECT   27   12
CONECT   28   13
CONECT   29   14
CONECT   16   10   11   17
CONECT   16   17
CONECT   17   16
CONECT   17   16
END   
