# Supplementary material for: Fragment Merging, Growing, and Linking Identify New Trypanothione Reductase Inhibitors for Leishmaniasis
Source: J Med Chem. 2024 Jan 2;67(1):402–19. doi: 10.1021/acs.jmedchem.3c01439 (PMC10788915; doi:10.1021/acs.jmedchem.3c01439)
Supplement: Supplementary file 6 — jm3c01439_si_006.pdb [file jm3c01439_si_006.pdb]

TITLE     AC7
REMARK   4      COMPLIES WITH FORMAT V. 3.0, 1-DEC-2006
REMARK 888
REMARK 888 WRITTEN BY MAESTRO (A PRODUCT OF SCHRODINGER, LLC)
HETATM    1  C1  UNK   900       2.020   7.475  91.199  1.00  0.00           C  
HETATM    2  C2  UNK   900       0.635   7.335  91.190  1.00  0.00           C  
HETATM    3  C3  UNK   900       0.001   6.661  90.148  1.00  0.00           C  
HETATM    4  C4  UNK   900       0.757   6.140  89.100  1.00  0.00           C  
HETATM    5  C5  UNK   900       2.150   6.285  89.095  1.00  0.00           C  
HETATM    6  C6  UNK   900       2.777   6.947  90.155  1.00  0.00           C  
HETATM    7  C7  UNK   900       3.000   5.742  87.944  1.00  0.00           C  
HETATM    8  C8  UNK   900       2.379   5.942  86.543  1.00  0.00           C  
HETATM    9  C9  UNK   900       3.436   5.939  85.409  1.00  0.00           C  
HETATM   10  C10 UNK   900       2.443   8.677  84.382  1.00  0.00           C  
HETATM   11  N1  UNK   900       3.585   8.955  83.503  1.00  0.00           N  
HETATM   12  C11 UNK   900       4.642   7.950  83.288  1.00  0.00           C  
HETATM   13  C12 UNK   900       4.011   6.555  83.001  1.00  0.00           C  
HETATM   14  N2  UNK   900       2.854   6.193  83.978  1.00  0.00           N1+
HETATM   15  C13 UNK   900       1.817   7.346  83.917  1.00  0.00           C  
HETATM   16  C14 UNK   900       3.808  10.225  83.103  1.00  0.00           C  
HETATM   17  O1  UNK   900       4.443  11.021  83.795  1.00  0.00           O  
HETATM   18  N3  UNK   900       3.310  10.554  81.879  1.00  0.00           N  
HETATM   19  C15 UNK   900       4.186  10.397  80.693  1.00  0.00           C  
HETATM   20  C16 UNK   900      -0.842  11.114  81.337  1.00  0.00           C  
HETATM   21  C17 UNK   900      -0.099  10.456  80.362  1.00  0.00           C  
HETATM   22  C18 UNK   900       1.269  10.274  80.540  1.00  0.00           C  
HETATM   23  C19 UNK   900       1.908  10.740  81.700  1.00  0.00           C  
HETATM   24  C20 UNK   900       1.140  11.411  82.671  1.00  0.00           C  
HETATM   25  C21 UNK   900      -0.228  11.593  82.490  1.00  0.00           C  
HETATM   26  F1  UNK   900      -2.171  11.290  81.162  1.00  0.00           F  
HETATM   27  C22 UNK   900       5.554  11.044  80.844  1.00  0.00           C  
HETATM   28  C23 UNK   900       6.025  12.348  80.821  1.00  0.00           C  
HETATM   29  C24 UNK   900       7.399  12.287  81.070  1.00  0.00           C  
HETATM   30  C25 UNK   900       7.721  10.940  81.196  1.00  0.00           C  
HETATM   31  O2  UNK   900       6.589  10.196  81.060  1.00  0.00           O  
HETATM   32  C26 UNK   900       8.979  10.284  81.432  1.00  0.00           C  
HETATM   33  O3  UNK   900      10.016  10.926  81.620  1.00  0.00           O  
HETATM   34  N4  UNK   900       8.910   8.940  81.430  1.00  0.00           N  
HETATM   35  C27 UNK   900      10.008   7.995  81.649  1.00  0.00           C  
HETATM   36  C28 UNK   900       9.953   7.311  83.032  1.00  0.00           C  
HETATM   37  C29 UNK   900      10.668   9.952  86.359  1.00  0.00           C  
HETATM   38  C30 UNK   900       9.391   9.864  85.812  1.00  0.00           C  
HETATM   39  C31 UNK   900       9.156   9.005  84.740  1.00  0.00           C  
HETATM   40  C32 UNK   900      10.204   8.244  84.213  1.00  0.00           C  
HETATM   41  C33 UNK   900      11.483   8.334  84.769  1.00  0.00           C  
HETATM   42  C34 UNK   900      11.715   9.187  85.846  1.00  0.00           C  
HETATM   43  F2  UNK   900      10.896  10.789  87.397  1.00  0.00           F  
HETATM   44  C35 UNK   900       2.169   4.910  83.444  1.00  0.00           C  
HETATM   45  H1  UNK   900       2.500   7.985  92.020  1.00  0.00           H  
HETATM   46  H2  UNK   900       0.049   7.741  92.003  1.00  0.00           H  
HETATM   47  H3  UNK   900      -1.073   6.546  90.152  1.00  0.00           H  
HETATM   48  H4  UNK   900       0.252   5.621  88.298  1.00  0.00           H  
HETATM   49  H5  UNK   900       3.853   7.059  90.172  1.00  0.00           H  
HETATM   50  H6  UNK   900       3.967   6.249  87.973  1.00  0.00           H  
HETATM   51  H7  UNK   900       3.209   4.686  88.120  1.00  0.00           H  
HETATM   52  H8  UNK   900       1.620   5.181  86.364  1.00  0.00           H  
HETATM   53  H9  UNK   900       1.861   6.899  86.550  1.00  0.00           H  
HETATM   54  H10 UNK   900       1.686   9.460  84.342  1.00  0.00           H  
HETATM   55  H11 UNK   900       2.790   8.594  85.412  1.00  0.00           H  
HETATM   56  H12 UNK   900       5.292   7.878  84.160  1.00  0.00           H  
HETATM   57  H13 UNK   900       5.244   8.222  82.421  1.00  0.00           H  
HETATM   58  H14 UNK   900       4.751   5.755  83.085  1.00  0.00           H  
HETATM   59  H15 UNK   900       3.619   6.523  81.981  1.00  0.00           H  
HETATM   60  H16 UNK   900       1.465   7.420  82.885  1.00  0.00           H  
HETATM   61  H17 UNK   900       0.960   7.059  84.525  1.00  0.00           H  
HETATM   62  H18 UNK   900       4.165   6.726  85.592  1.00  0.00           H  
HETATM   63  H19 UNK   900       3.978   4.992  85.351  1.00  0.00           H  
HETATM   64  H20 UNK   900      -0.581  10.083  79.471  1.00  0.00           H  
HETATM   65  H21 UNK   900       1.814   9.740  79.774  1.00  0.00           H  
HETATM   66  H22 UNK   900       1.602  11.804  83.566  1.00  0.00           H  
HETATM   67  H23 UNK   900      -0.813  12.108  83.236  1.00  0.00           H  
HETATM   68  H24 UNK   900       4.283   9.334  80.461  1.00  0.00           H  
HETATM   69  H25 UNK   900       3.705  10.838  79.821  1.00  0.00           H  
HETATM   70  H26 UNK   900       5.435  13.240  80.671  1.00  0.00           H  
HETATM   71  H27 UNK   900       8.081  13.123  81.138  1.00  0.00           H  
HETATM   72  H28 UNK   900       8.010   8.514  81.221  1.00  0.00           H  
HETATM   73  H29 UNK   900       8.988   6.816  83.160  1.00  0.00           H  
HETATM   74  H30 UNK   900      10.678   6.496  83.059  1.00  0.00           H  
HETATM   75  H31 UNK   900      10.036   7.251  80.850  1.00  0.00           H  
HETATM   76  H32 UNK   900      10.957   8.531  81.572  1.00  0.00           H  
HETATM   77  H33 UNK   900       8.586  10.462  86.214  1.00  0.00           H  
HETATM   78  H34 UNK   900       8.165   8.941  84.313  1.00  0.00           H  
HETATM   79  H35 UNK   900      12.294   7.742  84.370  1.00  0.00           H  
HETATM   80  H36 UNK   900      12.699   9.263  86.285  1.00  0.00           H  
HETATM   81  H37 UNK   900       1.801   5.101  82.435  1.00  0.00           H  
HETATM   82  H38 UNK   900       2.910   4.109  83.436  1.00  0.00           H  
HETATM   83  H39 UNK   900       1.342   4.663  84.110  1.00  0.00           H  
CONECT    1    2    6   45
CONECT    1    2
CONECT    2    1    3   46
CONECT    2    1
CONECT    3    2    4   47
CONECT    3    4
CONECT    4    3    5   48
CONECT    4    3
CONECT    5    4    6    7
CONECT    5    6
CONECT    6    1    5   49
CONECT    6    5
CONECT    7    5    8   50   51
CONECT   45    1
CONECT   46    2
CONECT   47    3
CONECT   48    4
CONECT   49    6
CONECT    8    7    9   52   53
CONECT   50    7
CONECT   51    7
CONECT    9    8   14   62   63
CONECT   52    8
CONECT   53    8
CONECT   10   11   15   54   55
CONECT   11   10   12   16
CONECT   12   11   13   56   57
CONECT   13   12   14   58   59
CONECT   14    9   13   15   44
CONECT   15   10   14   60   61
CONECT   54   10
CONECT   55   10
CONECT   56   12
CONECT   57   12
CONECT   58   13
CONECT   59   13
CONECT   60   15
CONECT   61   15
CONECT   62    9
CONECT   63    9
CONECT   16   11   17   18
CONECT   16   17
CONECT   17   16
CONECT   17   16
CONECT   18   16   19   23
CONECT   19   18   68   69   27
CONECT   20   21   25   26
CONECT   20   21
CONECT   21   20   22   64
CONECT   21   20
CONECT   22   21   23   65
CONECT   22   23
CONECT   23   18   22   24
CONECT   23   22
CONECT   24   23   25   66
CONECT   24   25
CONECT   25   20   24   67
CONECT   25   24
CONECT   26   20
CONECT   64   21
CONECT   65   22
CONECT   66   24
CONECT   67   25
CONECT   68   19
CONECT   69   19
CONECT   27   19   28   31
CONECT   27   28
CONECT   28   27   29   70
CONECT   28   27
CONECT   29   28   30   71
CONECT   29   30
CONECT   30   29   31   32
CONECT   30   29
CONECT   31   27   30
CONECT   70   28
CONECT   71   29
CONECT   32   30   33   34
CONECT   32   33
CONECT   33   32
CONECT   33   32
CONECT   34   32   35   72
CONECT   35   34   36   75   76
CONECT   72   34
CONECT   36   35   73   74   40
CONECT   73   36
CONECT   74   36
CONECT   75   35
CONECT   76   35
CONECT   37   38   42   43
CONECT   37   38
CONECT   38   37   39   77
CONECT   38   37
CONECT   39   38   40   78
CONECT   39   40
CONECT   40   36   39   41
CONECT   40   39
CONECT   41   40   42   79
CONECT   41   42
CONECT   42   37   41   80
CONECT   42   41
CONECT   43   37
CONECT   77   38
CONECT   78   39
CONECT   79   41
CONECT   80   42
CONECT   44   14   81   82   83
CONECT   81   44
CONECT   82   44
CONECT   83   44
END   
