# Supplementary material for: Fragment Merging, Growing, and Linking Identify New Trypanothione Reductase Inhibitors for Leishmaniasis
Source: J Med Chem. 2024 Jan 2;67(1):402–19. doi: 10.1021/acs.jmedchem.3c01439 (PMC10788915; doi:10.1021/acs.jmedchem.3c01439)
Supplement: Supplementary file 7 — jm3c01439_si_007.pdb [file jm3c01439_si_007.pdb]

HEADER    ----                                    20-JAN-23   XXXX
TITLE      MOLREP --- /Vers 11.7.03; 13.07.2020/
REMARK   3  R VALUE : 0.189880
REMARK   3  FREE R VALUE : 0.257410
REMARK   4 XXXX COMPLIES WITH FORMAT V. 3.0, 1-DEC-2006
REMARK 888
REMARK 888 WRITTEN BY MAESTRO (A PRODUCT OF SCHRODINGER, LLC)
CRYST1  100.960   63.311  169.112  90.00  98.40  90.00 P 1 21 1      0
HETATM    1  F1  UNK   900       9.776   9.669  87.591  1.00  0.00           F  
HETATM    2  C1  UNK   900       9.841   9.075  86.378  1.00  0.00           C  
HETATM    3  C2  UNK   900      11.083   8.763  85.828  1.00  0.00           C  
HETATM    4  C3  UNK   900      11.152   8.141  84.584  1.00  0.00           C  
HETATM    5  C4  UNK   900       9.976   7.830  83.894  1.00  0.00           C  
HETATM    6  C5  UNK   900      10.044   7.115  82.550  1.00  0.00           C  
HETATM    7  C6  UNK   900      10.227   8.033  81.325  1.00  0.00           C  
HETATM    8  N1  UNK   900       9.102   8.952  81.141  1.00  0.00           N  
HETATM    9  C7  UNK   900       9.114  10.288  81.305  1.00  0.00           C  
HETATM   10  C8  UNK   900       7.847  10.930  81.070  1.00  0.00           C  
HETATM   11  C9  UNK   900       7.449  12.254  81.217  1.00  0.00           C  
HETATM   12  C10 UNK   900       6.112  12.317  80.821  1.00  0.00           C  
HETATM   13  C11 UNK   900       5.740  11.035  80.443  1.00  0.00           C  
HETATM   14  C12 UNK   900       4.456  10.408  79.940  1.00  0.00           C  
HETATM   15  N2  UNK   900       3.972   9.340  80.820  1.00  0.00           N  
HETATM   16  C13 UNK   900       3.569   9.491  82.100  1.00  0.00           C  
HETATM   17  N3  UNK   900       3.173   8.353  82.743  1.00  0.00           N  
HETATM   18  C14 UNK   900       2.451   7.294  81.996  1.00  0.00           C  
HETATM   19  C15 UNK   900       2.558   5.935  82.737  1.00  0.00           C  
HETATM   20  N4  UNK   900       2.154   6.022  84.233  1.00  0.00           N1+
HETATM   21  C16 UNK   900       2.484   4.672  84.950  1.00  0.00           C  
HETATM   22  C17 UNK   900       1.763   3.437  84.359  1.00  0.00           C  
HETATM   23  C18 UNK   900       1.986   2.169  85.209  1.00  0.00           C  
HETATM   24  C19 UNK   900       1.187   0.957  84.734  1.00  0.00           C  
HETATM   25  C20 UNK   900       1.258   0.538  83.400  1.00  0.00           C  
HETATM   26  C21 UNK   900       0.510  -0.555  82.971  1.00  0.00           C  
HETATM   27  C22 UNK   900      -0.290  -1.244  83.880  1.00  0.00           C  
HETATM   28  C23 UNK   900      -0.353  -0.845  85.214  1.00  0.00           C  
HETATM   29  C24 UNK   900       0.385   0.256  85.639  1.00  0.00           C  
HETATM   30  C25 UNK   900       0.646   6.418  84.364  1.00  0.00           C  
HETATM   31  C26 UNK   900       0.050   6.476  85.771  1.00  0.00           C  
HETATM   32  C27 UNK   900       0.201   7.615  86.570  1.00  0.00           C  
HETATM   33  C28 UNK   900      -0.389   7.676  87.833  1.00  0.00           C  
HETATM   34  C29 UNK   900      -1.153   6.608  88.305  1.00  0.00           C  
HETATM   35 CL1  UNK   900      -1.872   6.718  89.875  1.00  0.00          Cl  
HETATM   36  C30 UNK   900      -1.330   5.476  87.499  1.00  0.00           C  
HETATM   37 CL2  UNK   900      -2.290   4.141  88.020  1.00  0.00          Cl  
HETATM   38  C31 UNK   900      -0.732   5.417  86.240  1.00  0.00           C  
HETATM   39  C32 UNK   900       3.079   7.089  84.875  1.00  0.00           C  
HETATM   40  C33 UNK   900       2.955   8.476  84.203  1.00  0.00           C  
HETATM   41  O1  UNK   900       3.610  10.593  82.655  1.00  0.00           O  
HETATM   42  O2  UNK   900       6.799  10.199  80.598  1.00  0.00           O  
HETATM   43  O3  UNK   900      10.110  10.940  81.628  1.00  0.00           O  
HETATM   44  C34 UNK   900       8.733   8.152  84.447  1.00  0.00           C  
HETATM   45  C35 UNK   900       8.668   8.776  85.690  1.00  0.00           C  
HETATM   46  H1  UNK   900      11.985   9.000  86.372  1.00  0.00           H  
HETATM   47  H2  UNK   900      12.113   7.892  84.159  1.00  0.00           H  
HETATM   48  H3  UNK   900       9.130   6.537  82.421  1.00  0.00           H  
HETATM   49  H4  UNK   900      10.844   6.373  82.581  1.00  0.00           H  
HETATM   50  H5  UNK   900      10.383   7.442  80.422  1.00  0.00           H  
HETATM   51  H6  UNK   900      11.141   8.612  81.465  1.00  0.00           H  
HETATM   52  H7  UNK   900       8.219   8.524  80.884  1.00  0.00           H  
HETATM   53  H8  UNK   900       8.053  13.080  81.566  1.00  0.00           H  
HETATM   54  H9  UNK   900       5.480  13.192  80.816  1.00  0.00           H  
HETATM   55  H10 UNK   900       4.597   9.996  78.939  1.00  0.00           H  
HETATM   56  H11 UNK   900       3.673  11.162  79.839  1.00  0.00           H  
HETATM   57  H12 UNK   900       3.890   8.423  80.387  1.00  0.00           H  
HETATM   58  H13 UNK   900       2.904   7.110  81.023  1.00  0.00           H  
HETATM   59  H14 UNK   900       1.394   7.536  81.886  1.00  0.00           H  
HETATM   60  H15 UNK   900       3.573   5.532  82.681  1.00  0.00           H  
HETATM   61  H16 UNK   900       1.892   5.206  82.270  1.00  0.00           H  
HETATM   62  H17 UNK   900       2.218   4.823  85.998  1.00  0.00           H  
HETATM   63  H18 UNK   900       3.566   4.540  84.892  1.00  0.00           H  
HETATM   64  H19 UNK   900       2.138   3.252  83.352  1.00  0.00           H  
HETATM   65  H20 UNK   900       0.693   3.617  84.263  1.00  0.00           H  
HETATM   66  H21 UNK   900       1.722   2.388  86.246  1.00  0.00           H  
HETATM   67  H22 UNK   900       3.043   1.900  85.221  1.00  0.00           H  
HETATM   68  H23 UNK   900       1.887   1.060  82.693  1.00  0.00           H  
HETATM   69  H24 UNK   900       0.551  -0.875  81.939  1.00  0.00           H  
HETATM   70  H25 UNK   900      -0.863  -2.095  83.540  1.00  0.00           H  
HETATM   71  H26 UNK   900      -0.970  -1.385  85.916  1.00  0.00           H  
HETATM   72  H27 UNK   900       0.319   0.567  86.673  1.00  0.00           H  
HETATM   73  H28 UNK   900       0.524   7.384  83.880  1.00  0.00           H  
HETATM   74  H29 UNK   900       0.106   5.699  83.746  1.00  0.00           H  
HETATM   75  H30 UNK   900       0.769   8.463  86.223  1.00  0.00           H  
HETATM   76  H31 UNK   900      -0.262   8.556  88.446  1.00  0.00           H  
HETATM   77  H32 UNK   900      -0.895   4.543  85.625  1.00  0.00           H  
HETATM   78  H33 UNK   900       2.824   7.136  85.933  1.00  0.00           H  
HETATM   79  H34 UNK   900       4.108   6.728  84.807  1.00  0.00           H  
HETATM   80  H35 UNK   900       1.967   8.883  84.413  1.00  0.00           H  
HETATM   81  H36 UNK   900       3.732   9.093  84.658  1.00  0.00           H  
HETATM   82  H37 UNK   900       7.823   7.914  83.915  1.00  0.00           H  
HETATM   83  H38 UNK   900       7.710   9.028  86.121  1.00  0.00           H  
CONECT    1    2
CONECT    2    1    3   45
CONECT    2   45
CONECT    3    2    4   46
CONECT    3    4
CONECT    4    3    5   47
CONECT    4    3
CONECT    5    4    6   44
CONECT    5   44
CONECT    6    5    7   48   49
CONECT    7    6    8   50   51
CONECT    8    7    9   52
CONECT    9    8   10   43
CONECT    9   43
CONECT   10    9   11   42
CONECT   10   11
CONECT   11   10   12   53
CONECT   11   10
CONECT   12   11   13   54
CONECT   12   13
CONECT   13   12   14   42
CONECT   13   12
CONECT   14   13   15   55   56
CONECT   15   14   16   57
CONECT   16   15   17   41
CONECT   16   41
CONECT   17   16   18   40
CONECT   18   17   19   58   59
CONECT   19   18   20   60   61
CONECT   20   19   21   30   39
CONECT   21   20   22   62   63
CONECT   22   21   23   64   65
CONECT   23   22   24   66   67
CONECT   24   23   25   29
CONECT   24   29
CONECT   25   24   26   68
CONECT   25   26
CONECT   26   25   27   69
CONECT   26   25
CONECT   27   26   28   70
CONECT   27   28
CONECT   28   27   29   71
CONECT   28   27
CONECT   29   24   28   72
CONECT   29   24
CONECT   30   20   31   73   74
CONECT   31   30   32   38
CONECT   31   38
CONECT   32   31   33   75
CONECT   32   33
CONECT   33   32   34   76
CONECT   33   32
CONECT   34   33   35   36
CONECT   34   36
CONECT   35   34
CONECT   36   34   37   38
CONECT   36   34
CONECT   37   36
CONECT   38   31   36   77
CONECT   38   31
CONECT   39   20   40   78   79
CONECT   40   17   39   80   81
CONECT   41   16
CONECT   41   16
CONECT   42   10   13
CONECT   43    9
CONECT   43    9
CONECT   44    5   45   82
CONECT   44    5
CONECT   45    2   44   83
CONECT   45    2
CONECT   46    3
CONECT   47    4
CONECT   48    6
CONECT   49    6
CONECT   50    7
CONECT   51    7
CONECT   52    8
CONECT   53   11
CONECT   54   12
CONECT   55   14
CONECT   56   14
CONECT   57   15
CONECT   58   18
CONECT   59   18
CONECT   60   19
CONECT   61   19
CONECT   62   21
CONECT   63   21
CONECT   64   22
CONECT   65   22
CONECT   66   23
CONECT   67   23
CONECT   68   25
CONECT   69   26
CONECT   70   27
CONECT   71   28
CONECT   72   29
CONECT   73   30
CONECT   74   30
CONECT   75   32
CONECT   76   33
CONECT   77   38
CONECT   78   39
CONECT   79   39
CONECT   80   40
CONECT   81   40
CONECT   82   44
CONECT   83   45
END   
