# Supplementary material for: Fragment Merging, Growing, and Linking Identify New Trypanothione Reductase Inhibitors for Leishmaniasis
Source: J Med Chem. 2024 Jan 2;67(1):402–19. doi: 10.1021/acs.jmedchem.3c01439 (PMC10788915; doi:10.1021/acs.jmedchem.3c01439)
Supplement: Supplementary file 8 — jm3c01439_si_008.pdb [file jm3c01439_si_008.pdb]

TITLE     SE6
REMARK   4      COMPLIES WITH FORMAT V. 3.0, 1-DEC-2006
REMARK 888
REMARK 888 WRITTEN BY MAESTRO (A PRODUCT OF SCHRODINGER, LLC)
HETATM    1  C1  UNK   900      -0.175  -0.568  85.201  1.00  0.00           C  
HETATM    2  C2  UNK   900      -0.108  -1.021  83.869  1.00  0.00           C  
HETATM    3  C3  UNK   900       0.656  -0.311  82.923  1.00  0.00           C  
HETATM    4  C4  UNK   900       1.349   0.853  83.307  1.00  0.00           C  
HETATM    5  C5  UNK   900       1.278   1.314  84.638  1.00  0.00           C  
HETATM    6  C6  UNK   900       0.517   0.596  85.586  1.00  0.00           C  
HETATM    7  C7  UNK   900       1.991   2.595  85.039  1.00  0.00           C  
HETATM    8  C8  UNK   900       2.003   3.641  83.910  1.00  0.00           C  
HETATM    9  C9  UNK   900       2.701   4.955  84.317  1.00  0.00           C  
HETATM   10  C10 UNK   900       1.681   7.536  81.766  1.00  0.00           C  
HETATM   11  N1  UNK   900       2.726   8.528  82.043  1.00  0.00           N  
HETATM   12  C11 UNK   900       4.012   7.951  82.443  1.00  0.00           C  
HETATM   13  C12 UNK   900       3.822   6.947  83.596  1.00  0.00           C  
HETATM   14  N2  UNK   900       2.849   5.919  83.215  1.00  0.00           N1+
HETATM   15  C13 UNK   900       1.553   6.543  82.936  1.00  0.00           C  
HETATM   16  C14 UNK   900       2.527   9.892  81.977  1.00  0.00           C  
HETATM   17  O1  UNK   900       1.900  10.489  82.853  1.00  0.00           O  
HETATM   18  N3  UNK   900       2.929  10.503  80.828  1.00  0.00           N  
HETATM   19  C15 UNK   900       4.139  10.010  80.148  1.00  0.00           C  
HETATM   20  C16 UNK   900       1.479  14.323  79.626  1.00  0.00           C  
HETATM   21  C17 UNK   900       1.557  13.992  80.992  1.00  0.00           C  
HETATM   22  C18 UNK   900       2.035  12.728  81.388  1.00  0.00           C  
HETATM   23  C19 UNK   900       2.447  11.787  80.418  1.00  0.00           C  
HETATM   24  C20 UNK   900       2.350  12.122  79.045  1.00  0.00           C  
HETATM   25  C21 UNK   900       1.873  13.387  78.652  1.00  0.00           C  
HETATM   26  F1  UNK   900       1.020  15.539  79.248  1.00  0.00           F  
HETATM   27  C22 UNK   900       5.386  10.739  80.559  1.00  0.00           C  
HETATM   28  C23 UNK   900       5.662  12.046  80.843  1.00  0.00           C  
HETATM   29  C24 UNK   900       7.035  12.094  81.216  1.00  0.00           C  
HETATM   30  C25 UNK   900       7.504  10.811  81.138  1.00  0.00           C  
HETATM   31  O2  UNK   900       6.514   9.988  80.704  1.00  0.00           O  
HETATM   32  C26 UNK   900       8.826  10.224  81.413  1.00  0.00           C  
HETATM   33  O3  UNK   900       9.793  10.940  81.675  1.00  0.00           O  
HETATM   34  N4  UNK   900       8.909   8.893  81.274  1.00  0.00           N  
HETATM   35  C27 UNK   900      10.141   8.113  81.351  1.00  0.00           C  
HETATM   36  C28 UNK   900      10.172   7.143  82.552  1.00  0.00           C  
HETATM   37  C29 UNK   900      10.043   9.107  86.423  1.00  0.00           C  
HETATM   38  C30 UNK   900      11.283   8.797  85.833  1.00  0.00           C  
HETATM   39  C31 UNK   900      11.325   8.165  84.575  1.00  0.00           C  
HETATM   40  C32 UNK   900      10.127   7.837  83.904  1.00  0.00           C  
HETATM   41  C33 UNK   900       8.887   8.151  84.498  1.00  0.00           C  
HETATM   42  C34 UNK   900       8.845   8.785  85.756  1.00  0.00           C  
HETATM   43  F2  UNK   900      10.002   9.714  87.633  1.00  0.00           F  
HETATM   44  H1  UNK   900      -0.759  -1.115  85.927  1.00  0.00           H  
HETATM   45  H2  UNK   900      -0.640  -1.913  83.573  1.00  0.00           H  
HETATM   46  H3  UNK   900       0.708  -0.661  81.902  1.00  0.00           H  
HETATM   47  H4  UNK   900       1.930   1.393  82.573  1.00  0.00           H  
HETATM   48  H5  UNK   900       0.454   0.937  86.609  1.00  0.00           H  
HETATM   49  H6  UNK   900       1.520   3.014  85.929  1.00  0.00           H  
HETATM   50  H7  UNK   900       3.014   2.348  85.325  1.00  0.00           H  
HETATM   51  H8  UNK   900       2.497   3.219  83.033  1.00  0.00           H  
HETATM   52  H9  UNK   900       0.970   3.826  83.619  1.00  0.00           H  
HETATM   53  H10 UNK   900       1.936   7.007  80.848  1.00  0.00           H  
HETATM   54  H11 UNK   900       0.712   8.002  81.586  1.00  0.00           H  
HETATM   55  H12 UNK   900       4.677   8.757  82.752  1.00  0.00           H  
HETATM   56  H13 UNK   900       4.509   7.451  81.612  1.00  0.00           H  
HETATM   57  H14 UNK   900       3.494   7.469  84.495  1.00  0.00           H  
HETATM   58  H15 UNK   900       4.779   6.483  83.833  1.00  0.00           H  
HETATM   59  H16 UNK   900       0.819   5.778  82.682  1.00  0.00           H  
HETATM   60  H17 UNK   900       1.178   7.056  83.821  1.00  0.00           H  
HETATM   61  H18 UNK   900       2.162   5.445  85.129  1.00  0.00           H  
HETATM   62  H19 UNK   900       3.687   4.708  84.711  1.00  0.00           H  
HETATM   63  H20 UNK   900       1.247  14.710  81.737  1.00  0.00           H  
HETATM   64  H21 UNK   900       2.091  12.489  82.440  1.00  0.00           H  
HETATM   65  H22 UNK   900       2.630  11.405  78.286  1.00  0.00           H  
HETATM   66  H23 UNK   900       1.800  13.637  77.604  1.00  0.00           H  
HETATM   67  H24 UNK   900       4.276   8.940  80.313  1.00  0.00           H  
HETATM   68  H25 UNK   900       4.012  10.109  79.070  1.00  0.00           H  
HETATM   69  H26 UNK   900       4.960  12.866  80.802  1.00  0.00           H  
HETATM   70  H27 UNK   900       7.604  12.962  81.516  1.00  0.00           H  
HETATM   71  H28 UNK   900       8.065   8.393  81.037  1.00  0.00           H  
HETATM   72  H29 UNK   900       9.334   6.449  82.484  1.00  0.00           H  
HETATM   73  H30 UNK   900      11.070   6.526  82.501  1.00  0.00           H  
HETATM   74  H31 UNK   900      10.304   7.571  80.418  1.00  0.00           H  
HETATM   75  H32 UNK   900      10.963   8.823  81.443  1.00  0.00           H  
HETATM   76  H33 UNK   900      12.199   9.045  86.347  1.00  0.00           H  
HETATM   77  H34 UNK   900      12.280   7.925  84.131  1.00  0.00           H  
HETATM   78  H35 UNK   900       7.964   7.904  83.993  1.00  0.00           H  
HETATM   79  H36 UNK   900       7.895   9.023  86.210  1.00  0.00           H  
HETATM   80  H37 UNK   900       3.175   5.441  82.387  1.00  0.00           H  
CONECT    1    2    6   44
CONECT    1    2
CONECT    2    1    3   45
CONECT    2    1
CONECT    3    2    4   46
CONECT    3    4
CONECT    4    3    5   47
CONECT    4    3
CONECT    5    4    6    7
CONECT    5    6
CONECT    6    1    5   48
CONECT    6    5
CONECT    7    5    8   49   50
CONECT   44    1
CONECT   45    2
CONECT   46    3
CONECT   47    4
CONECT   48    6
CONECT    8    7    9   51   52
CONECT   49    7
CONECT   50    7
CONECT    9    8   14   61   62
CONECT   51    8
CONECT   52    8
CONECT   10   11   15   53   54
CONECT   11   10   12   16
CONECT   12   11   13   55   56
CONECT   13   12   14   57   58
CONECT   14    9   13   15   80
CONECT   15   10   14   59   60
CONECT   53   10
CONECT   54   10
CONECT   55   12
CONECT   56   12
CONECT   57   13
CONECT   58   13
CONECT   59   15
CONECT   60   15
CONECT   61    9
CONECT   62    9
CONECT   16   11   17   18
CONECT   16   17
CONECT   17   16
CONECT   17   16
CONECT   18   16   19   23
CONECT   19   18   67   68   27
CONECT   20   21   25   26
CONECT   20   21
CONECT   21   20   22   63
CONECT   21   20
CONECT   22   21   23   64
CONECT   22   23
CONECT   23   18   22   24
CONECT   23   22
CONECT   24   23   25   65
CONECT   24   25
CONECT   25   20   24   66
CONECT   25   24
CONECT   26   20
CONECT   63   21
CONECT   64   22
CONECT   65   24
CONECT   66   25
CONECT   67   19
CONECT   68   19
CONECT   27   19   28   31
CONECT   27   28
CONECT   28   27   29   69
CONECT   28   27
CONECT   29   28   30   70
CONECT   29   30
CONECT   30   29   31   32
CONECT   30   29
CONECT   31   27   30
CONECT   69   28
CONECT   70   29
CONECT   32   30   33   34
CONECT   32   33
CONECT   33   32
CONECT   33   32
CONECT   34   32   35   71
CONECT   35   34   36   74   75
CONECT   71   34
CONECT   36   35   72   73   40
CONECT   72   36
CONECT   73   36
CONECT   74   35
CONECT   75   35
CONECT   37   38   42   43
CONECT   37   38
CONECT   38   37   39   76
CONECT   38   37
CONECT   39   38   40   77
CONECT   39   40
CONECT   40   36   39   41
CONECT   40   39
CONECT   41   40   42   78
CONECT   41   42
CONECT   42   37   41   79
CONECT   42   41
CONECT   43   37
CONECT   76   38
CONECT   77   39
CONECT   78   41
CONECT   79   42
CONECT   80   14
END   
