# Supplementary material for: Fragment Merging, Growing, and Linking Identify New Trypanothione Reductase Inhibitors for Leishmaniasis
Source: J Med Chem. 2024 Jan 2;67(1):402–19. doi: 10.1021/acs.jmedchem.3c01439 (PMC10788915; doi:10.1021/acs.jmedchem.3c01439)
Supplement: Supplementary file 9 — jm3c01439_si_009.pdb [file jm3c01439_si_009.pdb]

TITLE     SE13
REMARK   4      COMPLIES WITH FORMAT V. 3.0, 1-DEC-2006
REMARK 888
REMARK 888 WRITTEN BY MAESTRO (A PRODUCT OF SCHRODINGER, LLC)
HETATM    1  C1  UNK   900      -0.233   0.184  84.379  1.00  0.00           C  
HETATM    2  C2  UNK   900       0.296  -0.239  83.161  1.00  0.00           C  
HETATM    3  C3  UNK   900       1.566   0.173  82.755  1.00  0.00           C  
HETATM    4  C4  UNK   900       2.309   1.015  83.578  1.00  0.00           C  
HETATM    5  C5  UNK   900       1.779   1.456  84.791  1.00  0.00           C  
HETATM    6  C6  UNK   900       0.511   1.034  85.195  1.00  0.00           C  
HETATM    7  C7  UNK   900       2.572   2.420  85.669  1.00  0.00           C  
HETATM    8  C8  UNK   900       2.302   3.919  85.385  1.00  0.00           C  
HETATM    9  C9  UNK   900       2.312   4.347  83.885  1.00  0.00           C  
HETATM   10  C10 UNK   900       2.228   7.631  81.724  1.00  0.00           C  
HETATM   11  N1  UNK   900       2.763   8.570  82.739  1.00  0.00           N  
HETATM   12  C11 UNK   900       2.549   8.298  84.178  1.00  0.00           C  
HETATM   13  C12 UNK   900       2.772   6.800  84.513  1.00  0.00           C  
HETATM   14  N2  UNK   900       1.948   5.850  83.606  1.00  0.00           N1+
HETATM   15  C13 UNK   900       2.413   6.149  82.151  1.00  0.00           C  
HETATM   16  C14 UNK   900       3.064   9.866  82.399  1.00  0.00           C  
HETATM   17  O1  UNK   900       3.170  10.755  83.244  1.00  0.00           O  
HETATM   18  N3  UNK   900       3.235  10.169  81.078  1.00  0.00           N  
HETATM   19  C15 UNK   900       4.478   9.669  80.459  1.00  0.00           C  
HETATM   20  C16 UNK   900       0.756  12.896  78.967  1.00  0.00           C  
HETATM   21  C17 UNK   900       1.968  12.493  78.422  1.00  0.00           C  
HETATM   22  C18 UNK   900       2.785  11.610  79.124  1.00  0.00           C  
HETATM   23  C19 UNK   900       2.399  11.106  80.382  1.00  0.00           C  
HETATM   24  C20 UNK   900       1.159  11.526  80.911  1.00  0.00           C  
HETATM   25  C21 UNK   900       0.344  12.411  80.209  1.00  0.00           C  
HETATM   26  F1  UNK   900      -0.032  13.756  78.283  1.00  0.00           F  
HETATM   27  C22 UNK   900       5.690  10.533  80.713  1.00  0.00           C  
HETATM   28  C23 UNK   900       5.935  11.877  80.954  1.00  0.00           C  
HETATM   29  C24 UNK   900       7.306  11.992  81.220  1.00  0.00           C  
HETATM   30  C25 UNK   900       7.835  10.707  81.166  1.00  0.00           C  
HETATM   31  O2  UNK   900       6.847   9.843  80.822  1.00  0.00           O  
HETATM   32  C26 UNK   900       9.162  10.192  81.382  1.00  0.00           C  
HETATM   33  O3  UNK   900      10.110  10.940  81.620  1.00  0.00           O  
HETATM   34  N4  UNK   900       9.247   8.852  81.291  1.00  0.00           N  
HETATM   35  C27 UNK   900      10.444   8.015  81.420  1.00  0.00           C  
HETATM   36  C28 UNK   900      10.390   7.103  82.666  1.00  0.00           C  
HETATM   37  C29 UNK   900      10.366   9.180  86.439  1.00  0.00           C  
HETATM   38  C30 UNK   900       9.163   8.911  85.799  1.00  0.00           C  
HETATM   39  C31 UNK   900       9.169   8.246  84.572  1.00  0.00           C  
HETATM   40  C32 UNK   900      10.380   7.853  83.993  1.00  0.00           C  
HETATM   41  C33 UNK   900      11.590   8.137  84.634  1.00  0.00           C  
HETATM   42  C34 UNK   900      11.580   8.794  85.864  1.00  0.00           C  
HETATM   43  F2  UNK   900      10.364   9.824  87.628  1.00  0.00           F  
HETATM   44  C35 UNK   900       0.402   6.108  83.682  1.00  0.00           C  
HETATM   45  C36 UNK   900      -1.761   5.545  87.390  1.00  0.00           C  
HETATM   46  C37 UNK   900      -0.920   6.650  87.233  1.00  0.00           C  
HETATM   47  C38 UNK   900      -0.221   6.826  86.041  1.00  0.00           C  
HETATM   48  C39 UNK   900      -0.326   5.890  85.007  1.00  0.00           C  
HETATM   49  C40 UNK   900      -1.172   4.785  85.171  1.00  0.00           C  
HETATM   50  C41 UNK   900      -1.890   4.616  86.353  1.00  0.00           C  
HETATM   51 CL1  UNK   900      -2.669   5.338  88.842  1.00  0.00          Cl  
HETATM   52 CL2  UNK   900      -0.739   7.829  88.484  1.00  0.00          Cl  
HETATM   53  H1  UNK   900      -1.222  -0.131  84.682  1.00  0.00           H  
HETATM   54  H2  UNK   900      -0.279  -0.890  82.519  1.00  0.00           H  
HETATM   55  H3  UNK   900       1.965  -0.157  81.807  1.00  0.00           H  
HETATM   56  H4  UNK   900       3.295   1.335  83.270  1.00  0.00           H  
HETATM   57  H5  UNK   900       0.115   1.376  86.137  1.00  0.00           H  
HETATM   58  H6  UNK   900       2.333   2.213  86.715  1.00  0.00           H  
HETATM   59  H7  UNK   900       3.634   2.186  85.619  1.00  0.00           H  
HETATM   60  H8  UNK   900       1.367   4.175  85.862  1.00  0.00           H  
HETATM   61  H9  UNK   900       3.067   4.473  85.929  1.00  0.00           H  
HETATM   62  H10 UNK   900       2.827   7.709  80.820  1.00  0.00           H  
HETATM   63  H11 UNK   900       1.172   7.802  81.515  1.00  0.00           H  
HETATM   64  H12 UNK   900       1.537   8.582  84.461  1.00  0.00           H  
HETATM   65  H13 UNK   900       3.287   8.834  84.777  1.00  0.00           H  
HETATM   66  H14 UNK   900       2.478   6.598  85.542  1.00  0.00           H  
HETATM   67  H15 UNK   900       3.823   6.527  84.418  1.00  0.00           H  
HETATM   68  H16 UNK   900       3.459   5.855  82.048  1.00  0.00           H  
HETATM   69  H17 UNK   900       1.835   5.487  81.497  1.00  0.00           H  
HETATM   70  H18 UNK   900       3.308   4.194  83.479  1.00  0.00           H  
HETATM   71  H19 UNK   900       1.619   3.766  83.266  1.00  0.00           H  
HETATM   72  H20 UNK   900       2.264  12.866  77.449  1.00  0.00           H  
HETATM   73  H21 UNK   900       3.717  11.326  78.660  1.00  0.00           H  
HETATM   74  H22 UNK   900       0.810  11.164  81.867  1.00  0.00           H  
HETATM   75  H23 UNK   900      -0.605  12.725  80.624  1.00  0.00           H  
HETATM   76  H24 UNK   900       4.698   8.691  80.875  1.00  0.00           H  
HETATM   77  H25 UNK   900       4.326   9.453  79.403  1.00  0.00           H  
HETATM   78  H26 UNK   900       5.206  12.674  80.960  1.00  0.00           H  
HETATM   79  H27 UNK   900       7.841  12.899  81.448  1.00  0.00           H  
HETATM   80  H28 UNK   900       8.373   8.344  81.172  1.00  0.00           H  
HETATM   81  H29 UNK   900       9.508   6.458  82.613  1.00  0.00           H  
HETATM   82  H30 UNK   900      11.234   6.406  82.650  1.00  0.00           H  
HETATM   83  H31 UNK   900      10.601   7.425  80.516  1.00  0.00           H  
HETATM   84  H32 UNK   900      11.321   8.657  81.512  1.00  0.00           H  
HETATM   85  H33 UNK   900       8.226   9.217  86.247  1.00  0.00           H  
HETATM   86  H34 UNK   900       8.232   8.030  84.077  1.00  0.00           H  
HETATM   87  H35 UNK   900      12.529   7.831  84.197  1.00  0.00           H  
HETATM   88  H36 UNK   900      12.504   9.009  86.384  1.00  0.00           H  
HETATM   89  H37 UNK   900       0.240   7.140  83.364  1.00  0.00           H  
HETATM   90  H38 UNK   900      -0.015   5.459  82.907  1.00  0.00           H  
HETATM   91  H39 UNK   900       0.389   7.706  85.939  1.00  0.00           H  
HETATM   92  H40 UNK   900      -1.281   4.060  84.377  1.00  0.00           H  
HETATM   93  H41 UNK   900      -2.562   3.776  86.465  1.00  0.00           H  
CONECT    1    2    6   53
CONECT    1    2
CONECT    2    1    3   54
CONECT    2    1
CONECT    3    2    4   55
CONECT    3    4
CONECT    4    3    5   56
CONECT    4    3
CONECT    5    4    6    7
CONECT    5    6
CONECT    6    1    5   57
CONECT    6    5
CONECT    7    5    8   58   59
CONECT   53    1
CONECT   54    2
CONECT   55    3
CONECT   56    4
CONECT   57    6
CONECT    8    7    9   60   61
CONECT   58    7
CONECT   59    7
CONECT    9    8   14   70   71
CONECT   60    8
CONECT   61    8
CONECT   10   11   15   62   63
CONECT   11   10   12   16
CONECT   12   11   13   64   65
CONECT   13   12   14   66   67
CONECT   14    9   13   15   44
CONECT   15   10   14   68   69
CONECT   62   10
CONECT   63   10
CONECT   64   12
CONECT   65   12
CONECT   66   13
CONECT   67   13
CONECT   68   15
CONECT   69   15
CONECT   70    9
CONECT   71    9
CONECT   16   11   17   18
CONECT   16   17
CONECT   17   16
CONECT   17   16
CONECT   18   16   19   23
CONECT   19   18   76   77   27
CONECT   20   21   25   26
CONECT   20   21
CONECT   21   20   22   72
CONECT   21   20
CONECT   22   21   23   73
CONECT   22   23
CONECT   23   18   22   24
CONECT   23   22
CONECT   24   23   25   74
CONECT   24   25
CONECT   25   20   24   75
CONECT   25   24
CONECT   26   20
CONECT   72   21
CONECT   73   22
CONECT   74   24
CONECT   75   25
CONECT   76   19
CONECT   77   19
CONECT   27   19   28   31
CONECT   27   28
CONECT   28   27   29   78
CONECT   28   27
CONECT   29   28   30   79
CONECT   29   30
CONECT   30   29   31   32
CONECT   30   29
CONECT   31   27   30
CONECT   78   28
CONECT   79   29
CONECT   32   30   33   34
CONECT   32   33
CONECT   33   32
CONECT   33   32
CONECT   34   32   35   80
CONECT   35   34   36   83   84
CONECT   80   34
CONECT   36   35   81   82   40
CONECT   81   36
CONECT   82   36
CONECT   83   35
CONECT   84   35
CONECT   37   38   42   43
CONECT   37   38
CONECT   38   37   39   85
CONECT   38   37
CONECT   39   38   40   86
CONECT   39   40
CONECT   40   36   39   41
CONECT   40   39
CONECT   41   40   42   87
CONECT   41   42
CONECT   42   37   41   88
CONECT   42   41
CONECT   43   37
CONECT   85   38
CONECT   86   39
CONECT   87   41
CONECT   88   42
CONECT   44   14   89   90   48
CONECT   89   44
CONECT   90   44
CONECT   45   46   50   51
CONECT   45   46
CONECT   46   45   47   52
CONECT   46   45
CONECT   47   46   48   91
CONECT   47   48
CONECT   48   44   47   49
CONECT   48   47
CONECT   49   48   50   92
CONECT   49   50
CONECT   50   45   49   93
CONECT   50   49
CONECT   51   45
CONECT   52   46
CONECT   91   47
CONECT   92   49
CONECT   93   50
END   
