# Supplementary material for: Fragment Merging, Growing, and Linking Identify New Trypanothione Reductase Inhibitors for Leishmaniasis
Source: J Med Chem. 2024 Jan 2;67(1):402–19. doi: 10.1021/acs.jmedchem.3c01439 (PMC10788915; doi:10.1021/acs.jmedchem.3c01439)
Supplement: Supplementary file 10 — jm3c01439_si_010.pdb [file jm3c01439_si_010.pdb]

TITLE     SE16
REMARK   4      COMPLIES WITH FORMAT V. 3.0, 1-DEC-2006
REMARK 888
REMARK 888 WRITTEN BY MAESTRO (A PRODUCT OF SCHRODINGER, LLC)
HETATM    1  C1  UNK   900       0.249   4.933  85.611  1.00  0.00           C  
HETATM    2  S1  UNK   900       1.808   4.507  86.306  1.00  0.00           S  
HETATM    3  C2  UNK   900       1.925   5.513  87.745  1.00  0.00           C  
HETATM    4  C3  UNK   900       0.825   6.255  88.248  1.00  0.00           C  
HETATM    5  N1  UNK   900      -0.442   6.226  87.606  1.00  0.00           N  
HETATM    6  C4  UNK   900      -0.703   5.727  86.302  1.00  0.00           C  
HETATM    7  C5  UNK   900      -1.602   6.664  88.397  1.00  0.00           C  
HETATM    8  C6  UNK   900      -1.996   8.135  88.130  1.00  0.00           C  
HETATM    9  C7  UNK   900      -1.753   8.562  86.671  1.00  0.00           C  
HETATM   10  C8  UNK   900       1.483   8.680  84.742  1.00  0.00           C  
HETATM   11  N2  UNK   900       1.788  10.103  84.932  1.00  0.00           N  
HETATM   12  C9  UNK   900       1.358  10.642  86.224  1.00  0.00           C  
HETATM   13  C10 UNK   900      -0.123  10.309  86.487  1.00  0.00           C  
HETATM   14  N3  UNK   900      -0.341   8.863  86.392  1.00  0.00           N1+
HETATM   15  C11 UNK   900      -0.001   8.399  85.044  1.00  0.00           C  
HETATM   16  C12 UNK   900       2.390  10.893  83.974  1.00  0.00           C  
HETATM   17  O1  UNK   900       1.768  11.784  83.396  1.00  0.00           O  
HETATM   18  N4  UNK   900       3.654  10.537  83.612  1.00  0.00           N  
HETATM   19  C13 UNK   900       3.981  10.445  82.178  1.00  0.00           C  
HETATM   20  C14 UNK   900       6.450   8.757  86.286  1.00  0.00           C  
HETATM   21  C15 UNK   900       6.903   9.478  85.165  1.00  0.00           C  
HETATM   22  C16 UNK   900       5.976  10.066  84.282  1.00  0.00           C  
HETATM   23  C17 UNK   900       4.589   9.946  84.521  1.00  0.00           C  
HETATM   24  C18 UNK   900       4.142   9.210  85.645  1.00  0.00           C  
HETATM   25  C19 UNK   900       5.070   8.621  86.525  1.00  0.00           C  
HETATM   26  F1  UNK   900       7.341   8.193  87.134  1.00  0.00           F  
HETATM   27  C20 UNK   900       5.314  11.042  81.836  1.00  0.00           C  
HETATM   28  C21 UNK   900       5.716  12.293  81.461  1.00  0.00           C  
HETATM   29  C22 UNK   900       7.131  12.234  81.320  1.00  0.00           C  
HETATM   30  C23 UNK   900       7.499  10.950  81.623  1.00  0.00           C  
HETATM   31  O2  UNK   900       6.393  10.212  81.903  1.00  0.00           O  
HETATM   32  C24 UNK   900       8.812  10.285  81.673  1.00  0.00           C  
HETATM   33  O3  UNK   900       9.853  10.940  81.626  1.00  0.00           O  
HETATM   34  N5  UNK   900       8.780   8.945  81.683  1.00  0.00           N  
HETATM   35  C25 UNK   900       9.953   8.076  81.661  1.00  0.00           C  
HETATM   36  C26 UNK   900      10.057   7.166  82.905  1.00  0.00           C  
HETATM   37  C27 UNK   900      10.404   9.323  86.658  1.00  0.00           C  
HETATM   38  C28 UNK   900       9.136   9.100  86.088  1.00  0.00           C  
HETATM   39  C29 UNK   900       9.023   8.404  84.868  1.00  0.00           C  
HETATM   40  C30 UNK   900      10.179   7.929  84.215  1.00  0.00           C  
HETATM   41  C31 UNK   900      11.449   8.158  84.787  1.00  0.00           C  
HETATM   42  C32 UNK   900      11.561   8.852  86.008  1.00  0.00           C  
HETATM   43  F2  UNK   900      10.512   9.989  87.832  1.00  0.00           F  
HETATM   44  C33 UNK   900      -1.930   5.996  85.634  1.00  0.00           C  
HETATM   45  C34 UNK   900      -2.198   5.497  84.346  1.00  0.00           C  
HETATM   46  C35 UNK   900      -1.243   4.710  83.687  1.00  0.00           C  
HETATM   47  C36 UNK   900      -0.024   4.430  84.323  1.00  0.00           C  
HETATM   48  C37 UNK   900       1.045   7.025  89.424  1.00  0.00           C  
HETATM   49  C38 UNK   900       2.296   7.051  90.069  1.00  0.00           C  
HETATM   50  C39 UNK   900       3.367   6.304  89.555  1.00  0.00           C  
HETATM   51  C40 UNK   900       3.176   5.537  88.396  1.00  0.00           C  
HETATM   52 CL1  UNK   900       2.510   8.002  91.492  1.00  0.00          Cl  
HETATM   53  H1  UNK   900      -2.446   6.002  88.207  1.00  0.00           H  
HETATM   54  H2  UNK   900      -1.414   6.512  89.461  1.00  0.00           H  
HETATM   55  H3  UNK   900      -3.053   8.276  88.352  1.00  0.00           H  
HETATM   56  H4  UNK   900      -1.484   8.807  88.817  1.00  0.00           H  
HETATM   57  H5  UNK   900       2.120   8.095  85.404  1.00  0.00           H  
HETATM   58  H6  UNK   900       1.710   8.344  83.730  1.00  0.00           H  
HETATM   59  H7  UNK   900       1.497  11.722  86.280  1.00  0.00           H  
HETATM   60  H8  UNK   900       1.984  10.216  87.008  1.00  0.00           H  
HETATM   61  H9  UNK   900      -0.757  10.838  85.774  1.00  0.00           H  
HETATM   62  H10 UNK   900      -0.403  10.663  87.479  1.00  0.00           H  
HETATM   63  H11 UNK   900      -0.190   7.328  84.961  1.00  0.00           H  
HETATM   64  H12 UNK   900      -0.632   8.888  84.302  1.00  0.00           H  
HETATM   65  H13 UNK   900      -2.094   7.755  86.021  1.00  0.00           H  
HETATM   66  H14 UNK   900      -2.366   9.429  86.423  1.00  0.00           H  
HETATM   67  H15 UNK   900       7.962   9.575  84.980  1.00  0.00           H  
HETATM   68  H16 UNK   900       6.339  10.617  83.426  1.00  0.00           H  
HETATM   69  H17 UNK   900       3.085   9.079  85.829  1.00  0.00           H  
HETATM   70  H18 UNK   900       4.724   8.055  87.377  1.00  0.00           H  
HETATM   71  H19 UNK   900       3.951   9.409  81.834  1.00  0.00           H  
HETATM   72  H20 UNK   900       3.209  10.949  81.597  1.00  0.00           H  
HETATM   73  H21 UNK   900       5.073  13.149  81.318  1.00  0.00           H  
HETATM   74  H22 UNK   900       7.798  13.037  81.043  1.00  0.00           H  
HETATM   75  H23 UNK   900       7.878   8.497  81.633  1.00  0.00           H  
HETATM   76  H24 UNK   900       9.182   6.516  82.956  1.00  0.00           H  
HETATM   77  H25 UNK   900      10.914   6.500  82.801  1.00  0.00           H  
HETATM   78  H26 UNK   900       9.964   7.478  80.748  1.00  0.00           H  
HETATM   79  H27 UNK   900      10.829   8.723  81.616  1.00  0.00           H  
HETATM   80  H28 UNK   900       8.250   9.462  86.589  1.00  0.00           H  
HETATM   81  H29 UNK   900       8.047   8.234  84.438  1.00  0.00           H  
HETATM   82  H30 UNK   900      12.340   7.794  84.297  1.00  0.00           H  
HETATM   83  H31 UNK   900      12.532   9.023  86.447  1.00  0.00           H  
HETATM   84  H32 UNK   900      -2.704   6.596  86.082  1.00  0.00           H  
HETATM   85  H33 UNK   900      -3.138   5.720  83.863  1.00  0.00           H  
HETATM   86  H34 UNK   900      -1.443   4.322  82.698  1.00  0.00           H  
HETATM   87  H35 UNK   900       0.712   3.823  83.814  1.00  0.00           H  
HETATM   88  H36 UNK   900       0.268   7.623  89.870  1.00  0.00           H  
HETATM   89  H37 UNK   900       4.000   4.961  88.000  1.00  0.00           H  
HETATM   90  H38 UNK   900       4.329   6.318  90.046  1.00  0.00           H  
HETATM   91  H39 UNK   900       0.247   8.392  87.066  1.00  0.00           H  
CONECT    1    2    6   47
CONECT    1    6
CONECT    2    1    3
CONECT    3    2    4   51
CONECT    3    4
CONECT    4    3    5   48
CONECT    4    3
CONECT    5    4    6    7
CONECT    6    1    5   44
CONECT    6    1
CONECT    7    5    8   53   54
CONECT    8    7    9   55   56
CONECT   53    7
CONECT   54    7
CONECT    9    8   14   65   66
CONECT   55    8
CONECT   56    8
CONECT   10   11   15   57   58
CONECT   11   10   12   16
CONECT   12   11   13   59   60
CONECT   13   12   14   61   62
CONECT   14    9   13   15   91
CONECT   15   10   14   63   64
CONECT   57   10
CONECT   58   10
CONECT   59   12
CONECT   60   12
CONECT   61   13
CONECT   62   13
CONECT   63   15
CONECT   64   15
CONECT   65    9
CONECT   66    9
CONECT   16   11   17   18
CONECT   16   17
CONECT   17   16
CONECT   17   16
CONECT   18   16   19   23
CONECT   19   18   71   72   27
CONECT   20   21   25   26
CONECT   20   21
CONECT   21   20   22   67
CONECT   21   20
CONECT   22   21   23   68
CONECT   22   23
CONECT   23   18   22   24
CONECT   23   22
CONECT   24   23   25   69
CONECT   24   25
CONECT   25   20   24   70
CONECT   25   24
CONECT   26   20
CONECT   67   21
CONECT   68   22
CONECT   69   24
CONECT   70   25
CONECT   71   19
CONECT   72   19
CONECT   27   19   28   31
CONECT   27   28
CONECT   28   27   29   73
CONECT   28   27
CONECT   29   28   30   74
CONECT   29   30
CONECT   30   29   31   32
CONECT   30   29
CONECT   31   27   30
CONECT   73   28
CONECT   74   29
CONECT   32   30   33   34
CONECT   32   33
CONECT   33   32
CONECT   33   32
CONECT   34   32   35   75
CONECT   35   34   36   78   79
CONECT   75   34
CONECT   36   35   76   77   40
CONECT   76   36
CONECT   77   36
CONECT   78   35
CONECT   79   35
CONECT   37   38   42   43
CONECT   37   38
CONECT   38   37   39   80
CONECT   38   37
CONECT   39   38   40   81
CONECT   39   40
CONECT   40   36   39   41
CONECT   40   39
CONECT   41   40   42   82
CONECT   41   42
CONECT   42   37   41   83
CONECT   42   41
CONECT   43   37
CONECT   80   38
CONECT   81   39
CONECT   82   41
CONECT   83   42
CONECT   44    6   45   84
CONECT   44   45
CONECT   45   44   46   85
CONECT   45   44
CONECT   46   45   47   86
CONECT   46   47
CONECT   47    1   46   87
CONECT   47   46
CONECT   84   44
CONECT   85   45
CONECT   86   46
CONECT   87   47
CONECT   48    4   49   88
CONECT   48   49
CONECT   49   48   50   52
CONECT   49   48
CONECT   50   49   51   90
CONECT   50   51
CONECT   51    3   50   89
CONECT   51   50
CONECT   88   48
CONECT   89   51
CONECT   90   50
CONECT   52   49
CONECT   91   14
END   
