# Supplementary material for: Fragment Merging, Growing, and Linking Identify New Trypanothione Reductase Inhibitors for Leishmaniasis
Source: J Med Chem. 2024 Jan 2;67(1):402–19. doi: 10.1021/acs.jmedchem.3c01439 (PMC10788915; doi:10.1021/acs.jmedchem.3c01439)
Supplement: Supplementary file 11 — jm3c01439_si_011.pdb [file jm3c01439_si_011.pdb]

HEADER    ----                                    20-JAN-23   XXXX
TITLE      MOLREP --- /Vers 11.7.03; 13.07.2020/
REMARK   3  R VALUE : 0.189880
REMARK   3  FREE R VALUE : 0.257410
REMARK   4 XXXX COMPLIES WITH FORMAT V. 3.0, 1-DEC-2006
REMARK 888
REMARK 888 WRITTEN BY MAESTRO (A PRODUCT OF SCHRODINGER, LLC)
CRYST1  100.960   63.311  169.112  90.00  98.40  90.00 P 1 21 1      0
ATOM      1  N   SER A   2      40.710 -26.004  38.420  1.00 72.24      A    N1+
ATOM      2  CA  SER A   2      39.364 -25.633  38.991  1.00 78.49      A    C  
ATOM      3  C   SER A   2      39.092 -26.484  40.268  1.00 82.15      A    C  
ATOM      4  O   SER A   2      39.819 -27.418  40.620  1.00 82.01      A    O  
ATOM      5  CB  SER A   2      38.238 -25.716  37.924  1.00 76.24      A    C  
ATOM      6  OG  SER A   2      38.055 -27.020  37.405  1.00 69.29      A    O  
ATOM      7  H1  SER A   2      41.419 -25.892  39.131  1.00  0.00           H  
ATOM      8  H2  SER A   2      40.670 -26.967  38.115  1.00  0.00           H  
ATOM      9  H3  SER A   2      40.913 -25.406  37.632  1.00  0.00           H  
ATOM     10  HA  SER A   2      39.499 -24.594  39.293  1.00  0.00           H  
ATOM     11  HB3 SER A   2      38.445 -25.040  37.092  1.00  0.00           H  
ATOM     12  HB2 SER A   2      37.283 -25.396  38.339  1.00  0.00           H  
ATOM     13  HG  SER A   2      37.822 -27.610  38.126  1.00  0.00           H  
ATOM     14  N   LYS A   3      38.015 -26.088  40.965  1.00 82.44      A    N  
ATOM     15  CA  LYS A   3      37.549 -26.648  42.235  1.00 72.91      A    C  
ATOM     16  C   LYS A   3      36.068 -27.064  42.078  1.00 69.85      A    C  
ATOM     17  O   LYS A   3      35.387 -26.538  41.195  1.00 72.92      A    O  
ATOM     18  CB  LYS A   3      37.652 -25.548  43.316  1.00 76.42      A    C  
ATOM     19  CG  LYS A   3      38.978 -24.762  43.448  1.00 75.66      A    C  
ATOM     20  CD  LYS A   3      40.161 -25.574  44.004  1.00 74.22      A    C  
ATOM     21  CE  LYS A   3      41.375 -24.715  44.418  1.00 65.58      A    C  
ATOM     22  NZ  LYS A   3      42.098 -24.131  43.274  1.00 61.89      A    N1+
ATOM     23  H   LYS A   3      37.456 -25.324  40.612  1.00  0.00           H  
ATOM     24  HA  LYS A   3      38.135 -27.520  42.530  1.00  0.00           H  
ATOM     25  HB3 LYS A   3      37.381 -25.965  44.287  1.00  0.00           H  
ATOM     26  HB2 LYS A   3      36.889 -24.805  43.085  1.00  0.00           H  
ATOM     27  HG3 LYS A   3      38.794 -23.921  44.117  1.00  0.00           H  
ATOM     28  HG2 LYS A   3      39.248 -24.308  42.495  1.00  0.00           H  
ATOM     29  HD3 LYS A   3      40.464 -26.323  43.272  1.00  0.00           H  
ATOM     30  HD2 LYS A   3      39.822 -26.138  44.874  1.00  0.00           H  
ATOM     31  HE3 LYS A   3      42.081 -25.341  44.964  1.00  0.00           H  
ATOM     32  HE2 LYS A   3      41.070 -23.919  45.097  1.00  0.00           H  
ATOM     33  HZ1 LYS A   3      41.655 -23.265  43.004  1.00  0.00           H  
ATOM     34  HZ2 LYS A   3      43.060 -23.955  43.521  1.00  0.00           H  
ATOM     35  HZ3 LYS A   3      42.052 -24.768  42.487  1.00  0.00           H  
ATOM     36  N   ALA A   4      35.582 -27.960  42.956  1.00 62.81      A    N  
ATOM     37  CA  ALA A   4      34.191 -28.430  42.972  1.00 62.17      A    C  
ATOM     38  C   ALA A   4      33.524 -28.114  44.318  1.00 53.46      A    C  
ATOM     39  O   ALA A   4      34.126 -28.370  45.360  1.00 58.13      A    O  
ATOM     40  CB  ALA A   4      34.168 -29.942  42.701  1.00 62.21      A    C  
ATOM     41  H   ALA A   4      36.179 -28.328  43.683  1.00  0.00           H  
ATOM     42  HA  ALA A   4      33.609 -27.943  42.188  1.00  0.00           H  
ATOM     43  HB1 ALA A   4      33.150 -30.332  42.722  1.00  0.00           H  
ATOM     44  HB2 ALA A   4      34.582 -30.166  41.717  1.00  0.00           H  
ATOM     45  HB3 ALA A   4      34.752 -30.493  43.439  1.00  0.00           H  
ATOM     46  N   PHE A   5      32.294 -27.578  44.258  1.00 39.74      A    N  
ATOM     47  CA  PHE A   5      31.484 -27.153  45.403  1.00 38.57      A    C  
ATOM     48  C   PHE A   5      29.997 -27.457  45.157  1.00 35.14      A    C  
ATOM     49  O   PHE A   5      29.549 -27.430  44.011  1.00 34.22      A    O  
ATOM     50  CB  PHE A   5      31.678 -25.636  45.643  1.00 35.51      A    C  
ATOM     51  CG  PHE A   5      33.065 -25.232  46.111  1.00 32.78      A    C  
ATOM     52  CD1 PHE A   5      33.445 -25.473  47.445  1.00 32.81      A    C  
ATOM     53  CE1 PHE A   5      34.735 -25.198  47.871  1.00 33.77      A    C  
ATOM     54  CZ  PHE A   5      35.669 -24.701  46.975  1.00 31.35      A    C  
ATOM     55  CD2 PHE A   5      34.033 -24.756  45.201  1.00 31.11      A    C  
ATOM     56  CE2 PHE A   5      35.317 -24.475  45.651  1.00 33.76      A    C  
ATOM     57  H   PHE A   5      31.874 -27.398  43.355  1.00  0.00           H  
ATOM     58  HA  PHE A   5      31.788 -27.702  46.296  1.00  0.00           H  
ATOM     59  HB3 PHE A   5      30.972 -25.297  46.403  1.00  0.00           H  
ATOM     60  HB2 PHE A   5      31.432 -25.075  44.739  1.00  0.00           H  
ATOM     61  HD1 PHE A   5      32.726 -25.870  48.141  1.00  0.00           H  
ATOM     62  HE1 PHE A   5      35.013 -25.371  48.900  1.00  0.00           H  
ATOM     63  HZ  PHE A   5      36.670 -24.485  47.314  1.00  0.00           H  
ATOM     64  HD2 PHE A   5      33.778 -24.600  44.162  1.00  0.00           H  
ATOM     65  HE2 PHE A   5      36.056 -24.072  44.982  1.00  0.00           H  
ATOM     66  N   ASP A   6      29.246 -27.688  46.247  1.00 38.18      A    N  
ATOM     67  CA  ASP A   6      27.780 -27.770  46.246  1.00 43.86      A    C  
ATOM     68  C   ASP A   6      27.132 -26.384  46.116  1.00 43.25      A    C  
ATOM     69  O   ASP A   6      26.179 -26.253  45.353  1.00 45.59      A    O  
ATOM     70  CB  ASP A   6      27.197 -28.484  47.488  1.00 50.81      A    C  
ATOM     71  CG  ASP A   6      27.685 -29.927  47.674  1.00 53.36      A    C  
ATOM     72  OD1 ASP A   6      27.331 -30.767  46.821  1.00 51.66      A    O  
ATOM     73  OD2 ASP A   6      28.439 -30.166  48.641  1.00 59.61      A    O1-
ATOM     74  H   ASP A   6      29.680 -27.691  47.160  1.00  0.00           H  
ATOM     75  HA  ASP A   6      27.481 -28.345  45.366  1.00  0.00           H  
ATOM     76  HB3 ASP A   6      26.107 -28.505  47.433  1.00  0.00           H  
ATOM     77  HB2 ASP A   6      27.449 -27.911  48.381  1.00  0.00           H  
ATOM     78  N   LEU A   7      27.661 -25.390  46.849  1.00 42.32      A    N  
ATOM     79  CA  LEU A   7      27.176 -24.011  46.865  1.00 43.10      A    C  
ATOM     80  C   LEU A   7      28.356 -23.063  46.627  1.00 36.48      A    C  
ATOM     81  O   LEU A   7      29.360 -23.173  47.326  1.00 40.86      A    O  
ATOM     82  CB  LEU A   7      26.470 -23.738  48.218  1.00 42.05      A    C  
ATOM     83  CG  LEU A   7      25.907 -22.308  48.425  1.00 41.51      A    C  
ATOM     84  CD1 LEU A   7      24.861 -21.913  47.361  1.00 38.82      A    C  
ATOM     85  CD2 LEU A   7      25.368 -22.129  49.861  1.00 41.29      A    C  
ATOM     86  H   LEU A   7      28.456 -25.584  47.442  1.00  0.00           H  
ATOM     87  HA  LEU A   7      26.450 -23.867  46.070  1.00  0.00           H  
ATOM     88  HB3 LEU A   7      27.178 -23.952  49.019  1.00  0.00           H  
ATOM     89  HB2 LEU A   7      25.659 -24.456  48.345  1.00  0.00           H  
ATOM     90  HG  LEU A   7      26.737 -21.608  48.331  1.00  0.00           H  
ATOM     91 HD11 LEU A   7      24.001 -21.397  47.788  1.00  0.00           H  
ATOM     92 HD12 LEU A   7      25.297 -21.240  46.622  1.00  0.00           H  
ATOM     93 HD13 LEU A   7      24.479 -22.781  46.828  1.00  0.00           H  
ATOM     94 HD21 LEU A   7      25.777 -21.232  50.324  1.00  0.00           H  
ATOM     95 HD22 LEU A   7      24.282 -22.047  49.898  1.00  0.00           H  
ATOM     96 HD23 LEU A   7      25.640 -22.968  50.502  1.00  0.00           H  
ATOM     97  N   VAL A   8      28.197 -22.115  45.691  1.00 35.40      A    N  
ATOM     98  CA  VAL A   8      29.100 -20.974  45.562  1.00 38.91      A    C  
ATOM     99  C   VAL A   8      28.289 -19.704  45.844  1.00 38.03      A    C  
ATOM    100  O   VAL A   8      27.346 -19.401  45.117  1.00 35.59      A    O  
ATOM    101  CB  VAL A   8      29.767 -20.851  44.166  1.00 37.27      A    C  
ATOM    102  CG1 VAL A   8      30.675 -19.604  44.065  1.00 38.67      A    C  
ATOM    103  CG2 VAL A   8      30.590 -22.104  43.820  1.00 41.02      A    C  
ATOM    104  H   VAL A   8      27.356 -22.092  45.129  1.00  0.00           H  
ATOM    105  HA  VAL A   8      29.907 -21.039  46.290  1.00  0.00           H  
ATOM    106  HB  VAL A   8      28.989 -20.764  43.406  1.00  0.00           H  
ATOM    107 HG11 VAL A   8      31.269 -19.623  43.155  1.00  0.00           H  
ATOM    108 HG12 VAL A   8      30.105 -18.675  44.055  1.00  0.00           H  
ATOM    109 HG13 VAL A   8      31.372 -19.556  44.902  1.00  0.00           H  
ATOM    110 HG21 VAL A   8      31.014 -22.026  42.819  1.00  0.00           H  
ATOM    111 HG22 VAL A   8      31.416 -22.254  44.509  1.00  0.00           H  
ATOM    112 HG23 VAL A   8      29.982 -23.007  43.849  1.00  0.00           H  
ATOM    113  N   VAL A   9      28.686 -18.988  46.900  1.00 34.04      A    N  
ATOM    114  CA  VAL A   9      28.096 -17.719  47.298  1.00 36.27      A    C  
ATOM    115  C   VAL A   9      28.994 -16.592  46.763  1.00 39.02      A    C  
ATOM    116  O   VAL A   9      30.187 -16.585  47.055  1.00 39.85      A    O  
ATOM    117  CB  VAL A   9      28.030 -17.598  48.845  1.00 34.76      A    C  
ATOM    118  CG1 VAL A   9      27.398 -16.276  49.310  1.00 34.97      A    C  
ATOM    119  CG2 VAL A   9      27.291 -18.783  49.494  1.00 36.29      A    C  
ATOM    120  H   VAL A   9      29.475 -19.304  47.451  1.00  0.00           H  
ATOM    121  HA  VAL A   9      27.091 -17.613  46.894  1.00  0.00           H  
ATOM    122  HB  VAL A   9      29.046 -17.618  49.239  1.00  0.00           H  
ATOM    123 HG11 VAL A   9      27.448 -16.196  50.391  1.00  0.00           H  
ATOM    124 HG12 VAL A   9      27.915 -15.407  48.909  1.00  0.00           H  
ATOM    125 HG13 VAL A   9      26.353 -16.205  49.010  1.00  0.00           H  
ATOM    126 HG21 VAL A   9      27.170 -18.636  50.567  1.00  0.00           H  
ATOM    127 HG22 VAL A   9      26.301 -18.918  49.063  1.00  0.00           H  
ATOM    128 HG23 VAL A   9      27.842 -19.715  49.363  1.00  0.00           H  
ATOM    129  N   ILE A  10      28.412 -15.651  46.007  1.00 36.12      A    N  
ATOM    130  CA  ILE A  10      29.124 -14.466  45.542  1.00 37.71      A    C  
ATOM    131  C   ILE A  10      28.700 -13.289  46.434  1.00 35.97      A    C  
ATOM    132  O   ILE A  10      27.582 -12.795  46.309  1.00 34.37      A    O  
ATOM    133  CB  ILE A  10      28.861 -14.136  44.045  1.00 38.47      A    C  
ATOM    134  CG1 ILE A  10      29.183 -15.344  43.135  1.00 38.03      A    C  
ATOM    135  CG2 ILE A  10      29.692 -12.914  43.598  1.00 38.93      A    C  
ATOM    136  CD1 ILE A  10      28.724 -15.169  41.680  1.00 40.71      A    C  
ATOM    137  H   ILE A  10      27.427 -15.711  45.783  1.00  0.00           H  
ATOM    138  HA  ILE A  10      30.199 -14.600  45.645  1.00  0.00           H  
ATOM    139  HB  ILE A  10      27.804 -13.899  43.914  1.00  0.00           H  
ATOM    140 HG13 ILE A  10      28.714 -16.250  43.518  1.00  0.00           H  
ATOM    141 HG12 ILE A  10      30.257 -15.533  43.159  1.00  0.00           H  
ATOM    142 HG21 ILE A  10      29.629 -12.747  42.525  1.00  0.00           H  
ATOM    143 HG22 ILE A  10      29.364 -11.999  44.082  1.00  0.00           H  
ATOM    144 HG23 ILE A  10      30.746 -13.047  43.842  1.00  0.00           H  
ATOM    145 HD11 ILE A  10      28.513 -16.135  41.225  1.00  0.00           H  
ATOM    146 HD12 ILE A  10      27.814 -14.573  41.613  1.00  0.00           H  
ATOM    147 HD13 ILE A  10      29.489 -14.683  41.076  1.00  0.00           H  
ATOM    148  N   GLY A  11      29.617 -12.899  47.327  1.00 36.58      A    N  
ATOM    149  CA  GLY A  11      29.466 -11.862  48.337  1.00 37.80      A    C  
ATOM    150  C   GLY A  11      29.471 -12.547  49.707  1.00 34.97      A    C  
ATOM    151  O   GLY A  11      28.519 -13.242  50.054  1.00 31.63      A    O  
ATOM    152  H   GLY A  11      30.509 -13.375  47.341  1.00  0.00           H  
ATOM    153  HA3 GLY A  11      28.547 -11.293  48.208  1.00  0.00           H  
ATOM    154  HA2 GLY A  11      30.295 -11.158  48.252  1.00  0.00           H  
ATOM    155  N   ALA A  12      30.517 -12.287  50.509  1.00 34.87      A    N  
ATOM    156  CA  ALA A  12      30.641 -12.664  51.919  1.00 35.41      A    C  
ATOM    157  C   ALA A  12      29.979 -11.596  52.805  1.00 33.43      A    C  
ATOM    158  O   ALA A  12      30.639 -11.008  53.662  1.00 29.52      A    O  
ATOM    159  CB  ALA A  12      32.129 -12.851  52.274  1.00 37.64      A    C  
ATOM    160  H   ALA A  12      31.242 -11.662  50.174  1.00  0.00           H  
ATOM    161  HA  ALA A  12      30.125 -13.610  52.091  1.00  0.00           H  
ATOM    162  HB1 ALA A  12      32.241 -13.280  53.269  1.00  0.00           H  
ATOM    163  HB2 ALA A  12      32.641 -13.510  51.577  1.00  0.00           H  
ATOM    164  HB3 ALA A  12      32.669 -11.905  52.269  1.00  0.00           H  
ATOM    165  N   GLY A  13      28.680 -11.364  52.559  1.00 31.80      A    N  
ATOM    166  CA  GLY A  13      27.875 -10.353  53.227  1.00 33.04      A    C  
ATOM    167  C   GLY A  13      27.049 -10.962  54.358  1.00 34.48      A    C  
ATOM    168  O   GLY A  13      27.229 -12.123  54.717  1.00 38.25      A    O  
ATOM    169  H   GLY A  13      28.226 -11.899  51.833  1.00  0.00           H  
ATOM    170  HA3 GLY A  13      27.218  -9.882  52.496  1.00  0.00           H  
ATOM    171  HA2 GLY A  13      28.517  -9.587  53.634  1.00  0.00           H  
ATOM    172  N   SER A  14      26.125 -10.156  54.906  1.00 32.38      A    N  
ATOM    173  CA  SER A  14      25.183 -10.515  55.972  1.00 34.82      A    C  
ATOM    174  C   SER A  14      24.393 -11.806  55.683  1.00 35.87      A    C  
ATOM    175  O   SER A  14      24.435 -12.734  56.490  1.00 34.68      A    O  
ATOM    176  CB  SER A  14      24.219  -9.333  56.197  1.00 35.03      A    C  
ATOM    177  OG  SER A  14      24.907  -8.232  56.753  1.00 35.93      A    O  
ATOM    178  H   SER A  14      26.052  -9.204  54.579  1.00  0.00           H  
ATOM    179  HA  SER A  14      25.757 -10.680  56.885  1.00  0.00           H  
ATOM    180  HB3 SER A  14      23.417  -9.612  56.881  1.00  0.00           H  
ATOM    181  HB2 SER A  14      23.744  -9.024  55.265  1.00  0.00           H  
ATOM    182  HG  SER A  14      24.268  -7.534  56.929  1.00  0.00           H  
ATOM    183  N   GLY A  15      23.741 -11.856  54.510  1.00 35.56      A    N  
ATOM    184  CA  GLY A  15      22.985 -13.021  54.061  1.00 35.86      A    C  
ATOM    185  C   GLY A  15      23.890 -14.101  53.462  1.00 37.47      A    C  
ATOM    186  O   GLY A  15      23.569 -15.282  53.590  1.00 32.40      A    O  
ATOM    187  H   GLY A  15      23.769 -11.059  53.891  1.00  0.00           H  
ATOM    188  HA3 GLY A  15      22.275 -12.703  53.298  1.00  0.00           H  
ATOM    189  HA2 GLY A  15      22.411 -13.448  54.882  1.00  0.00           H  
ATOM    190  N   GLY A  16      25.003 -13.712  52.817  1.00 34.22      A    N  
ATOM    191  CA  GLY A  16      25.906 -14.624  52.116  1.00 36.60      A    C  
ATOM    192  C   GLY A  16      26.701 -15.507  53.088  1.00 37.24      A    C  
ATOM    193  O   GLY A  16      26.814 -16.710  52.855  1.00 34.89      A    O  
ATOM    194  H   GLY A  16      25.224 -12.728  52.770  1.00  0.00           H  
ATOM    195  HA3 GLY A  16      26.601 -14.033  51.525  1.00  0.00           H  
ATOM    196  HA2 GLY A  16      25.340 -15.244  51.420  1.00  0.00           H  
ATOM    197  N   LEU A  17      27.208 -14.926  54.189  1.00 35.07      A    N  
ATOM    198  CA  LEU A  17      27.888 -15.643  55.271  1.00 36.92      A    C  
ATOM    199  C   LEU A  17      26.936 -16.535  56.073  1.00 37.67      A    C  
ATOM    200  O   LEU A  17      27.375 -17.598  56.501  1.00 39.97      A    O  
ATOM    201  CB  LEU A  17      28.583 -14.660  56.234  1.00 35.00      A    C  
ATOM    202  CG  LEU A  17      29.839 -13.986  55.656  1.00 36.65      A    C  
ATOM    203  CD1 LEU A  17      30.242 -12.771  56.511  1.00 38.26      A    C  
ATOM    204  CD2 LEU A  17      30.999 -14.987  55.472  1.00 33.78      A    C  
ATOM    205  H   LEU A  17      27.093 -13.929  54.326  1.00  0.00           H  
ATOM    206  HA  LEU A  17      28.638 -16.295  54.821  1.00  0.00           H  
ATOM    207  HB3 LEU A  17      28.870 -15.171  57.155  1.00  0.00           H  
ATOM    208  HB2 LEU A  17      27.861 -13.901  56.541  1.00  0.00           H  
ATOM    209  HG  LEU A  17      29.584 -13.608  54.668  1.00  0.00           H  
ATOM    210 HD11 LEU A  17      31.320 -12.669  56.629  1.00  0.00           H  
ATOM    211 HD12 LEU A  17      29.879 -11.853  56.052  1.00  0.00           H  
ATOM    212 HD13 LEU A  17      29.810 -12.816  57.511  1.00  0.00           H  
ATOM    213 HD21 LEU A  17      31.905 -14.683  55.994  1.00  0.00           H  
ATOM    214 HD22 LEU A  17      30.747 -15.980  55.843  1.00  0.00           H  
ATOM    215 HD23 LEU A  17      31.252 -15.096  54.419  1.00  0.00           H  
ATOM    216  N   GLU A  18      25.672 -16.110  56.254  1.00 42.25      A    N  
ATOM    217  CA  GLU A  18      24.653 -16.900  56.945  1.00 41.91      A    C  
ATOM    218  C   GLU A  18      24.280 -18.166  56.162  1.00 45.27      A    C  
ATOM    219  O   GLU A  18      24.271 -19.250  56.745  1.00 48.30      A    O  
ATOM    220  CB  GLU A  18      23.422 -16.027  57.268  1.00 41.29      A    C  
ATOM    221  CG  GLU A  18      22.282 -16.760  58.021  1.00 44.40      A    C  
ATOM    222  CD  GLU A  18      22.566 -17.185  59.472  1.00 45.62      A    C  
ATOM    223  OE1 GLU A  18      23.586 -16.747  60.048  1.00 49.46      A    O  
ATOM    224  OE2 GLU A  18      21.713 -17.927  60.007  1.00 48.37      A    O1-
ATOM    225  H   GLU A  18      25.380 -15.216  55.885  1.00  0.00           H  
ATOM    226  HA  GLU A  18      25.096 -17.227  57.886  1.00  0.00           H  
ATOM    227  HB3 GLU A  18      23.016 -15.619  56.342  1.00  0.00           H  
ATOM    228  HB2 GLU A  18      23.734 -15.155  57.843  1.00  0.00           H  
ATOM    229  HG3 GLU A  18      21.926 -17.618  57.451  1.00  0.00           H  
ATOM    230  HG2 GLU A  18      21.440 -16.085  58.076  1.00  0.00           H  
ATOM    231  N   ALA A  19      24.036 -18.005  54.851  1.00 42.94      A    N  
ATOM    232  CA  ALA A  19      23.800 -19.099  53.914  1.00 41.86      A    C  
ATOM    233  C   ALA A  19      24.998 -20.056  53.809  1.00 43.60      A    C  
ATOM    234  O   ALA A  19      24.805 -21.269  53.861  1.00 44.51      A    O  
ATOM    235  CB  ALA A  19      23.456 -18.519  52.536  1.00 41.34      A    C  
ATOM    236  H   ALA A  19      24.057 -17.075  54.453  1.00  0.00           H  
ATOM    237  HA  ALA A  19      22.941 -19.662  54.280  1.00  0.00           H  
ATOM    238  HB1 ALA A  19      23.249 -19.311  51.815  1.00  0.00           H  
ATOM    239  HB2 ALA A  19      22.576 -17.882  52.581  1.00  0.00           H  
ATOM    240  HB3 ALA A  19      24.276 -17.916  52.143  1.00  0.00           H  
ATOM    241  N   GLY A  20      26.215 -19.498  53.706  1.00 46.43      A    N  
ATOM    242  CA  GLY A  20      27.446 -20.273  53.579  1.00 41.76      A    C  
ATOM    243  C   GLY A  20      27.763 -21.067  54.856  1.00 41.22      A    C  
ATOM    244  O   GLY A  20      28.158 -22.228  54.759  1.00 44.39      A    O  
ATOM    245  H   GLY A  20      26.300 -18.491  53.672  1.00  0.00           H  
ATOM    246  HA3 GLY A  20      28.274 -19.602  53.351  1.00  0.00           H  
ATOM    247  HA2 GLY A  20      27.330 -20.953  52.735  1.00  0.00           H  
ATOM    248  N   TRP A  21      27.548 -20.463  56.038  1.00 40.67      A    N  
ATOM    249  CA  TRP A  21      27.713 -21.096  57.347  1.00 42.13      A    C  
ATOM    250  C   TRP A  21      26.721 -22.246  57.587  1.00 39.88      A    C  
ATOM    251  O   TRP A  21      27.157 -23.318  58.003  1.00 39.53      A    O  
ATOM    252  CB  TRP A  21      27.647 -20.033  58.467  1.00 44.38      A    C  
ATOM    253  CG  TRP A  21      27.633 -20.550  59.879  1.00 49.38      A    C  
ATOM    254  CD1 TRP A  21      26.515 -20.820  60.589  1.00 52.72      A    C  
ATOM    255  NE1 TRP A  21      26.849 -21.384  61.799  1.00 53.81      A    N  
ATOM    256  CE2 TRP A  21      28.214 -21.484  61.949  1.00 50.79      A    C  
ATOM    257  CD2 TRP A  21      28.747 -20.949  60.735  1.00 49.26      A    C  
ATOM    258  CE3 TRP A  21      30.155 -20.908  60.618  1.00 48.06      A    C  
ATOM    259  CZ3 TRP A  21      30.981 -21.351  61.671  1.00 53.02      A    C  
ATOM    260  CH2 TRP A  21      30.426 -21.892  62.845  1.00 54.26      A    C  
ATOM    261  CZ2 TRP A  21      29.030 -21.966  62.986  1.00 51.38      A    C  
ATOM    262  H   TRP A  21      27.233 -19.502  56.053  1.00  0.00           H  
ATOM    263  HA  TRP A  21      28.711 -21.536  57.378  1.00  0.00           H  
ATOM    264  HB3 TRP A  21      26.750 -19.426  58.340  1.00  0.00           H  
ATOM    265  HB2 TRP A  21      28.491 -19.350  58.369  1.00  0.00           H  
ATOM    266  HD1 TRP A  21      25.518 -20.628  60.233  1.00  0.00           H  
ATOM    267  HE1 TRP A  21      26.157 -21.675  62.474  1.00  0.00           H  
ATOM    268  HE3 TRP A  21      30.604 -20.503  59.723  1.00  0.00           H  
ATOM    269  HZ3 TRP A  21      32.049 -21.259  61.585  1.00  0.00           H  
ATOM    270  HH2 TRP A  21      31.071 -22.237  63.640  1.00  0.00           H  
ATOM    271  HZ2 TRP A  21      28.592 -22.372  63.886  1.00  0.00           H  
ATOM    272  N   ASN A  22      25.422 -22.012  57.329  1.00 40.28      A    N  
ATOM    273  CA  ASN A  22      24.360 -23.006  57.533  1.00 38.81      A    C  
ATOM    274  C   ASN A  22      24.486 -24.199  56.577  1.00 39.16      A    C  
ATOM    275  O   ASN A  22      24.253 -25.324  57.009  1.00 36.26      A    O  
ATOM    276  CB  ASN A  22      22.963 -22.350  57.412  1.00 39.58      A    C  
ATOM    277  CG  ASN A  22      22.591 -21.413  58.567  1.00 40.85      A    C  
ATOM    278  OD1 ASN A  22      23.302 -21.303  59.561  1.00 40.30      A    O  
ATOM    279  ND2 ASN A  22      21.450 -20.738  58.450  1.00 41.80      A    N  
ATOM    280  H   ASN A  22      25.129 -21.099  57.005  1.00  0.00           H  
ATOM    281  HA  ASN A  22      24.491 -23.369  58.554  1.00  0.00           H  
ATOM    282  HB3 ASN A  22      22.198 -23.128  57.394  1.00  0.00           H  
ATOM    283  HB2 ASN A  22      22.879 -21.810  56.467  1.00  0.00           H  
ATOM    284 HD22 ASN A  22      21.195 -20.063  59.159  1.00  0.00           H  
ATOM    285 HD21 ASN A  22      20.867 -20.849  57.635  1.00  0.00           H  
ATOM    286  N   ALA A  23      24.887 -23.953  55.318  1.00 41.42      A    N  
ATOM    287  CA  ALA A  23      25.120 -25.001  54.327  1.00 43.34      A    C  
ATOM    288  C   ALA A  23      26.261 -25.947  54.736  1.00 42.25      A    C  
ATOM    289  O   ALA A  23      26.083 -27.162  54.662  1.00 41.86      A    O  
ATOM    290  CB  ALA A  23      25.363 -24.365  52.952  1.00 48.49      A    C  
ATOM    291  H   ALA A  23      25.061 -23.002  55.019  1.00  0.00           H  
ATOM    292  HA  ALA A  23      24.211 -25.600  54.254  1.00  0.00           H  
ATOM    293  HB1 ALA A  23      25.634 -25.111  52.205  1.00  0.00           H  
ATOM    294  HB2 ALA A  23      24.464 -23.862  52.597  1.00  0.00           H  
ATOM    295  HB3 ALA A  23      26.158 -23.621  52.990  1.00  0.00           H  
ATOM    296  N   ALA A  24      27.375 -25.371  55.217  1.00 40.83      A    N  
ATOM    297  CA  ALA A  24      28.543 -26.105  55.693  1.00 41.95      A    C  
ATOM    298  C   ALA A  24      28.316 -26.862  57.011  1.00 45.97      A    C  
ATOM    299  O   ALA A  24      28.552 -28.068  57.051  1.00 50.51      A    O  
ATOM    300  CB  ALA A  24      29.744 -25.152  55.786  1.00 40.99      A    C  
ATOM    301  H   ALA A  24      27.436 -24.363  55.258  1.00  0.00           H  
ATOM    302  HA  ALA A  24      28.779 -26.855  54.945  1.00  0.00           H  
ATOM    303  HB1 ALA A  24      30.638 -25.673  56.130  1.00  0.00           H  
ATOM    304  HB2 ALA A  24      29.976 -24.721  54.811  1.00  0.00           H  
ATOM    305  HB3 ALA A  24      29.554 -24.326  56.472  1.00  0.00           H  
ATOM    306  N   THR A  25      27.889 -26.145  58.062  1.00 44.77      A    N  
ATOM    307  CA  THR A  25      27.873 -26.659  59.434  1.00 45.49      A    C  
ATOM    308  C   THR A  25      26.589 -27.420  59.827  1.00 45.06      A    C  
ATOM    309  O   THR A  25      26.682 -28.248  60.733  1.00 44.76      A    O  
ATOM    310  CB  THR A  25      28.114 -25.530  60.474  1.00 46.08      A    C  
ATOM    311  OG1 THR A  25      27.016 -24.645  60.604  1.00 45.61      A    O  
ATOM    312  CG2 THR A  25      29.394 -24.728  60.199  1.00 45.80      A    C  
ATOM    313  H   THR A  25      27.690 -25.159  57.951  1.00  0.00           H  
ATOM    314  HA  THR A  25      28.699 -27.365  59.542  1.00  0.00           H  
ATOM    315  HB  THR A  25      28.237 -25.997  61.452  1.00  0.00           H  
ATOM    316  HG1 THR A  25      27.002 -24.061  59.839  1.00  0.00           H  
ATOM    317 HG21 THR A  25      29.590 -24.020  61.001  1.00  0.00           H  
ATOM    318 HG22 THR A  25      30.252 -25.396  60.138  1.00  0.00           H  
ATOM    319 HG23 THR A  25      29.344 -24.165  59.268  1.00  0.00           H  
ATOM    320  N   LEU A  26      25.443 -27.166  59.166  1.00 45.26      A    N  
ATOM    321  CA  LEU A  26      24.176 -27.843  59.486  1.00 46.26      A    C  
ATOM    322  C   LEU A  26      23.839 -28.970  58.499  1.00 48.03      A    C  
ATOM    323  O   LEU A  26      23.182 -29.924  58.916  1.00 50.23      A    O  
ATOM    324  CB  LEU A  26      22.994 -26.845  59.551  1.00 46.38      A    C  
ATOM    325  CG  LEU A  26      23.184 -25.637  60.495  1.00 50.81      A    C  
ATOM    326  CD1 LEU A  26      21.966 -24.696  60.424  1.00 52.60      A    C  
ATOM    327  CD2 LEU A  26      23.500 -26.051  61.946  1.00 52.98      A    C  
ATOM    328  H   LEU A  26      25.417 -26.470  58.434  1.00  0.00           H  
ATOM    329  HA  LEU A  26      24.246 -28.316  60.466  1.00  0.00           H  
ATOM    330  HB3 LEU A  26      22.103 -27.388  59.871  1.00  0.00           H  
ATOM    331  HB2 LEU A  26      22.755 -26.489  58.552  1.00  0.00           H  
ATOM    332  HG  LEU A  26      24.037 -25.066  60.127  1.00  0.00           H  
ATOM    333 HD11 LEU A  26      22.283 -23.655  60.448  1.00  0.00           H  
ATOM    334 HD12 LEU A  26      21.391 -24.837  59.508  1.00  0.00           H  
ATOM    335 HD13 LEU A  26      21.281 -24.847  61.258  1.00  0.00           H  
ATOM    336 HD21 LEU A  26      22.981 -25.429  62.674  1.00  0.00           H  
ATOM    337 HD22 LEU A  26      23.220 -27.084  62.149  1.00  0.00           H  
ATOM    338 HD23 LEU A  26      24.567 -25.954  62.147  1.00  0.00           H  
ATOM    339  N   TYR A  27      24.264 -28.846  57.229  1.00 52.42      A    N  
ATOM    340  CA  TYR A  27      23.910 -29.783  56.154  1.00 56.38      A    C  
ATOM    341  C   TYR A  27      25.121 -30.502  55.544  1.00 55.01      A    C  
ATOM    342  O   TYR A  27      24.924 -31.322  54.646  1.00 53.46      A    O  
ATOM    343  CB  TYR A  27      23.059 -29.048  55.095  1.00 59.77      A    C  
ATOM    344  CG  TYR A  27      21.743 -28.535  55.651  1.00 59.68      A    C  
ATOM    345  CD1 TYR A  27      20.759 -29.454  56.071  1.00 60.82      A    C  
ATOM    346  CE1 TYR A  27      19.566 -28.996  56.657  1.00 61.60      A    C  
ATOM    347  CZ  TYR A  27      19.343 -27.615  56.807  1.00 61.87      A    C  
ATOM    348  OH  TYR A  27      18.181 -27.171  57.361  1.00 59.20      A    O  
ATOM    349  CE2 TYR A  27      20.318 -26.694  56.385  1.00 60.46      A    C  
ATOM    350  CD2 TYR A  27      21.517 -27.152  55.806  1.00 58.84      A    C  
ATOM    351  H   TYR A  27      24.791 -28.030  56.955  1.00  0.00           H  
ATOM    352  HA  TYR A  27      23.298 -30.593  56.554  1.00  0.00           H  
ATOM    353  HB3 TYR A  27      22.823 -29.716  54.267  1.00  0.00           H  
ATOM    354  HB2 TYR A  27      23.620 -28.219  54.664  1.00  0.00           H  
ATOM    355  HD1 TYR A  27      20.925 -30.516  55.961  1.00  0.00           H  
ATOM    356  HE1 TYR A  27      18.823 -29.706  56.988  1.00  0.00           H  
ATOM    357  HH  TYR A  27      18.118 -26.208  57.374  1.00  0.00           H  
ATOM    358  HE2 TYR A  27      20.148 -25.636  56.516  1.00  0.00           H  
ATOM    359  HD2 TYR A  27      22.267 -26.439  55.498  1.00  0.00           H  
ATOM    360  N   GLY A  28      26.336 -30.229  56.053  1.00 54.02      A    N  
ATOM    361  CA  GLY A  28      27.568 -30.927  55.679  1.00 58.60      A    C  
ATOM    362  C   GLY A  28      28.027 -30.636  54.242  1.00 58.29      A    C  
ATOM    363  O   GLY A  28      28.805 -31.420  53.701  1.00 58.18      A    O  
ATOM    364  H   GLY A  28      26.416 -29.540  56.787  1.00  0.00           H  
ATOM    365  HA3 GLY A  28      27.428 -32.002  55.801  1.00  0.00           H  
ATOM    366  HA2 GLY A  28      28.362 -30.638  56.366  1.00  0.00           H  
ATOM    367  N   LYS A  29      27.531 -29.557  53.612  1.00 55.86      A    N  
ATOM    368  CA  LYS A  29      27.833 -29.213  52.225  1.00 53.75      A    C  
ATOM    369  C   LYS A  29      29.193 -28.527  52.075  1.00 51.33      A    C  
ATOM    370  O   LYS A  29      29.721 -27.944  53.019  1.00 49.38      A    O  
ATOM    371  CB  LYS A  29      26.692 -28.359  51.625  1.00 54.88      A    C  
ATOM    372  CG  LYS A  29      25.322 -29.066  51.570  1.00 58.48      A    C  
ATOM    373  CD  LYS A  29      25.401 -30.491  50.997  1.00 59.92      A    C  
ATOM    374  CE  LYS A  29      24.043 -31.111  50.658  1.00 67.06      A    C  
ATOM    375  NZ  LYS A  29      24.197 -32.501  50.196  1.00 67.89      A    N1+
ATOM    376  H   LYS A  29      26.909 -28.929  54.103  1.00  0.00           H  
ATOM    377  HA  LYS A  29      27.912 -30.138  51.653  1.00  0.00           H  
ATOM    378  HB3 LYS A  29      26.961 -28.089  50.604  1.00  0.00           H  
ATOM    379  HB2 LYS A  29      26.600 -27.412  52.153  1.00  0.00           H  
ATOM    380  HG3 LYS A  29      24.645 -28.462  50.967  1.00  0.00           H  
ATOM    381  HG2 LYS A  29      24.886 -29.099  52.569  1.00  0.00           H  
ATOM    382  HD3 LYS A  29      25.895 -31.135  51.726  1.00  0.00           H  
ATOM    383  HD2 LYS A  29      26.031 -30.487  50.108  1.00  0.00           H  
ATOM    384  HE3 LYS A  29      23.565 -30.542  49.864  1.00  0.00           H  
ATOM    385  HE2 LYS A  29      23.384 -31.092  51.527  1.00  0.00           H  
ATOM    386  HZ1 LYS A  29      23.292 -32.885  49.966  1.00  0.00           H  
ATOM    387  HZ2 LYS A  29      24.789 -32.517  49.377  1.00  0.00           H  
ATOM    388  HZ3 LYS A  29      24.622 -33.054  50.927  1.00  0.00           H  
ATOM    389  N   ARG A  30      29.734 -28.636  50.859  1.00 48.77      A    N  
ATOM    390  CA  ARG A  30      31.000 -28.055  50.453  1.00 46.76      A    C  
ATOM    391  C   ARG A  30      30.703 -26.680  49.841  1.00 41.37      A    C  
ATOM    392  O   ARG A  30      29.981 -26.605  48.847  1.00 40.66      A    O  
ATOM    393  CB  ARG A  30      31.653 -29.035  49.461  1.00 49.55      A    C  
ATOM    394  CG  ARG A  30      33.166 -28.833  49.296  1.00 52.61      A    C  
ATOM    395  CD  ARG A  30      33.774 -29.713  48.192  1.00 55.89      A    C  
ATOM    396  NE  ARG A  30      33.803 -31.150  48.527  1.00 57.64      A    N  
ATOM    397  CZ  ARG A  30      34.115 -32.159  47.690  1.00 61.50      A    C  
ATOM    398  NH2 ARG A  30      34.093 -33.417  48.149  1.00 55.18      A    N1+
ATOM    399  NH1 ARG A  30      34.448 -31.942  46.408  1.00 67.72      A    N  
ATOM    400  H   ARG A  30      29.235 -29.145  50.138  1.00  0.00           H  
ATOM    401  HA  ARG A  30      31.650 -27.952  51.324  1.00  0.00           H  
ATOM    402  HB3 ARG A  30      31.151 -28.985  48.494  1.00  0.00           H  
ATOM    403  HB2 ARG A  30      31.496 -30.054  49.818  1.00  0.00           H  
ATOM    404  HG3 ARG A  30      33.617 -29.108  50.250  1.00  0.00           H  
ATOM    405  HG2 ARG A  30      33.442 -27.791  49.141  1.00  0.00           H  
ATOM    406  HD3 ARG A  30      34.740 -29.334  47.857  1.00  0.00           H  
ATOM    407  HD2 ARG A  30      33.103 -29.656  47.336  1.00  0.00           H  
ATOM    408  HE  ARG A  30      33.554 -31.379  49.478  1.00  0.00           H  
ATOM    409 HH22 ARG A  30      34.319 -34.189  47.540  1.00  0.00           H  
ATOM    410 HH21 ARG A  30      33.842 -33.606  49.109  1.00  0.00           H  
ATOM    411 HH12 ARG A  30      34.675 -32.710  45.794  1.00  0.00           H  
ATOM    412 HH11 ARG A  30      34.460 -30.997  46.049  1.00  0.00           H  
ATOM    413  N   VAL A  31      31.219 -25.621  50.478  1.00 38.64      A    N  
ATOM    414  CA  VAL A  31      30.836 -24.242  50.190  1.00 36.06      A    C  
ATOM    415  C   VAL A  31      32.075 -23.392  49.858  1.00 34.05      A    C  
ATOM    416  O   VAL A  31      33.066 -23.444  50.585  1.00 30.33      A    O  
ATOM    417  CB  VAL A  31      30.121 -23.597  51.410  1.00 38.96      A    C  
ATOM    418  CG1 VAL A  31      29.696 -22.133  51.180  1.00 39.16      A    C  
ATOM    419  CG2 VAL A  31      28.898 -24.414  51.867  1.00 39.24      A    C  
ATOM    420  H   VAL A  31      31.786 -25.755  51.306  1.00  0.00           H  
ATOM    421  HA  VAL A  31      30.150 -24.210  49.351  1.00  0.00           H  
ATOM    422  HB  VAL A  31      30.820 -23.599  52.245  1.00  0.00           H  
ATOM    423 HG11 VAL A  31      29.234 -21.736  52.077  1.00  0.00           H  
ATOM    424 HG12 VAL A  31      30.537 -21.477  50.967  1.00  0.00           H  
ATOM    425 HG13 VAL A  31      28.983 -22.045  50.360  1.00  0.00           H  
ATOM    426 HG21 VAL A  31      28.414 -23.941  52.719  1.00  0.00           H  
ATOM    427 HG22 VAL A  31      28.160 -24.511  51.073  1.00  0.00           H  
ATOM    428 HG23 VAL A  31      29.177 -25.416  52.189  1.00  0.00           H  
ATOM    429  N   ALA A  32      31.952 -22.585  48.794  1.00 31.12      A    N  
ATOM    430  CA  ALA A  32      32.858 -21.489  48.463  1.00 34.45      A    C  
ATOM    431  C   ALA A  32      32.122 -20.165  48.680  1.00 33.52      A    C  
ATOM    432  O   ALA A  32      30.942 -20.068  48.346  1.00 32.67      A    O  
ATOM    433  CB  ALA A  32      33.272 -21.597  46.993  1.00 33.63      A    C  
ATOM    434  H   ALA A  32      31.099 -22.620  48.252  1.00  0.00           H  
ATOM    435  HA  ALA A  32      33.754 -21.518  49.083  1.00  0.00           H  
ATOM    436  HB1 ALA A  32      33.870 -20.742  46.678  1.00  0.00           H  
ATOM    437  HB2 ALA A  32      33.867 -22.489  46.828  1.00  0.00           H  
ATOM    438  HB3 ALA A  32      32.403 -21.645  46.343  1.00  0.00           H  
ATOM    439  N   VAL A  33      32.834 -19.162  49.207  1.00 36.51      A    N  
ATOM    440  CA  VAL A  33      32.317 -17.808  49.376  1.00 35.14      A    C  
ATOM    441  C   VAL A  33      33.350 -16.832  48.793  1.00 37.77      A    C  
ATOM    442  O   VAL A  33      34.520 -16.895  49.166  1.00 38.44      A    O  
ATOM    443  CB  VAL A  33      32.052 -17.439  50.862  1.00 36.21      A    C  
ATOM    444  CG1 VAL A  33      31.378 -16.061  51.002  1.00 38.54      A    C  
ATOM    445  CG2 VAL A  33      31.190 -18.490  51.586  1.00 38.30      A    C  
ATOM    446  H   VAL A  33      33.792 -19.314  49.494  1.00  0.00           H  
ATOM    447  HA  VAL A  33      31.383 -17.695  48.835  1.00  0.00           H  
ATOM    448  HB  VAL A  33      33.010 -17.393  51.381  1.00  0.00           H  
ATOM    449 HG11 VAL A  33      31.263 -15.789  52.050  1.00  0.00           H  
ATOM    450 HG12 VAL A  33      31.952 -15.273  50.520  1.00  0.00           H  
ATOM    451 HG13 VAL A  33      30.386 -16.055  50.551  1.00  0.00           H  
ATOM    452 HG21 VAL A  33      30.970 -18.186  52.609  1.00  0.00           H  
ATOM    453 HG22 VAL A  33      30.241 -18.650  51.076  1.00  0.00           H  
ATOM    454 HG23 VAL A  33      31.704 -19.448  51.642  1.00  0.00           H  
ATOM    455  N   VAL A  34      32.899 -15.959  47.882  1.00 37.32      A    N  
ATOM    456  CA  VAL A  34      33.748 -15.010  47.167  1.00 35.39      A    C  
ATOM    457  C   VAL A  34      33.507 -13.591  47.717  1.00 33.52      A    C  
ATOM    458  O   VAL A  34      32.353 -13.200  47.864  1.00 33.54      A    O  
ATOM    459  CB  VAL A  34      33.428 -15.014  45.642  1.00 35.05      A    C  
ATOM    460  CG1 VAL A  34      34.324 -14.059  44.828  1.00 34.84      A    C  
ATOM    461  CG2 VAL A  34      33.500 -16.428  45.033  1.00 37.95      A    C  
ATOM    462  H   VAL A  34      31.922 -15.972  47.619  1.00  0.00           H  
ATOM    463  HA  VAL A  34      34.793 -15.278  47.289  1.00  0.00           H  
ATOM    464  HB  VAL A  34      32.404 -14.673  45.503  1.00  0.00           H  
ATOM    465 HG11 VAL A  34      34.155 -14.175  43.759  1.00  0.00           H  
ATOM    466 HG12 VAL A  34      34.121 -13.016  45.067  1.00  0.00           H  
ATOM    467 HG13 VAL A  34      35.381 -14.249  45.015  1.00  0.00           H  
ATOM    468 HG21 VAL A  34      33.267 -16.411  43.969  1.00  0.00           H  
ATOM    469 HG22 VAL A  34      34.494 -16.860  45.148  1.00  0.00           H  
ATOM    470 HG23 VAL A  34      32.786 -17.109  45.498  1.00  0.00           H  
ATOM    471  N   ASP A  35      34.582 -12.829  47.969  1.00 30.71      A    N  
ATOM    472  CA  ASP A  35      34.510 -11.389  48.250  1.00 32.91      A    C  
ATOM    473  C   ASP A  35      35.803 -10.732  47.750  1.00 32.89      A    C  
ATOM    474  O   ASP A  35      36.847 -11.374  47.668  1.00 34.75      A    O  
ATOM    475  CB  ASP A  35      34.220 -11.052  49.738  1.00 33.40      A    C  
ATOM    476  CG  ASP A  35      33.399  -9.764  49.954  1.00 38.08      A    C  
ATOM    477  OD1 ASP A  35      33.921  -8.669  49.655  1.00 37.09      A    O  
ATOM    478  OD2 ASP A  35      32.221  -9.886  50.343  1.00 41.11      A    O1-
ATOM    479  H   ASP A  35      35.511 -13.207  47.841  1.00  0.00           H  
ATOM    480  HA  ASP A  35      33.705 -10.981  47.635  1.00  0.00           H  
ATOM    481  HB3 ASP A  35      35.154 -10.954  50.293  1.00  0.00           H  
ATOM    482  HB2 ASP A  35      33.708 -11.893  50.200  1.00  0.00           H  
ATOM    483  N   VAL A  36      35.677  -9.449  47.401  1.00 33.55      A    N  
ATOM    484  CA  VAL A  36      36.663  -8.625  46.712  1.00 33.80      A    C  
ATOM    485  C   VAL A  36      37.766  -8.053  47.625  1.00 33.93      A    C  
ATOM    486  O   VAL A  36      38.738  -7.510  47.099  1.00 33.46      A    O  
ATOM    487  CB  VAL A  36      35.935  -7.445  46.008  1.00 34.08      A    C  
ATOM    488  CG1 VAL A  36      34.838  -7.965  45.064  1.00 35.51      A    C  
ATOM    489  CG2 VAL A  36      35.354  -6.366  46.948  1.00 32.69      A    C  
ATOM    490  H   VAL A  36      34.793  -8.993  47.581  1.00  0.00           H  
ATOM    491  HA  VAL A  36      37.156  -9.233  45.953  1.00  0.00           H  
ATOM    492  HB  VAL A  36      36.667  -6.941  45.376  1.00  0.00           H  
ATOM    493 HG11 VAL A  36      34.347  -7.142  44.550  1.00  0.00           H  
ATOM    494 HG12 VAL A  36      35.253  -8.633  44.312  1.00  0.00           H  
ATOM    495 HG13 VAL A  36      34.056  -8.508  45.595  1.00  0.00           H  
ATOM    496 HG21 VAL A  36      34.818  -5.605  46.381  1.00  0.00           H  
ATOM    497 HG22 VAL A  36      34.654  -6.794  47.665  1.00  0.00           H  
ATOM    498 HG23 VAL A  36      36.129  -5.846  47.509  1.00  0.00           H  
ATOM    499  N   GLN A  37      37.611  -8.178  48.955  1.00 35.89      A    N  
ATOM    500  CA  GLN A  37      38.533  -7.618  49.941  1.00 39.21      A    C  
ATOM    501  C   GLN A  37      38.365  -8.403  51.258  1.00 37.01      A    C  
ATOM    502  O   GLN A  37      37.252  -8.826  51.576  1.00 34.77      A    O  
ATOM    503  CB  GLN A  37      38.227  -6.105  50.078  1.00 39.64      A    C  
ATOM    504  CG  GLN A  37      39.443  -5.245  50.454  1.00 42.55      A    C  
ATOM    505  CD  GLN A  37      39.136  -3.754  50.292  1.00 43.96      A    C  
ATOM    506  OE1 GLN A  37      39.158  -3.217  49.187  1.00 46.62      A    O  
ATOM    507  NE2 GLN A  37      38.844  -3.077  51.398  1.00 40.53      A    N  
ATOM    508  H   GLN A  37      36.793  -8.642  49.324  1.00  0.00           H  
ATOM    509  HA  GLN A  37      39.555  -7.759  49.586  1.00  0.00           H  
ATOM    510  HB3 GLN A  37      37.416  -5.943  50.790  1.00  0.00           H  
ATOM    511  HB2 GLN A  37      37.845  -5.721  49.132  1.00  0.00           H  
ATOM    512  HG3 GLN A  37      40.279  -5.481  49.795  1.00  0.00           H  
ATOM    513  HG2 GLN A  37      39.777  -5.469  51.466  1.00  0.00           H  
ATOM    514 HE22 GLN A  37      38.637  -2.086  51.362  1.00  0.00           H  
ATOM    515 HE21 GLN A  37      38.828  -3.551  52.295  1.00  0.00           H  
ATOM    516  N   THR A  38      39.472  -8.598  51.997  1.00 36.84      A    N  
ATOM    517  CA  THR A  38      39.504  -9.356  53.259  1.00 37.30      A    C  
ATOM    518  C   THR A  38      39.204  -8.494  54.504  1.00 37.86      A    C  
ATOM    519  O   THR A  38      38.882  -9.060  55.548  1.00 42.46      A    O  
ATOM    520  CB  THR A  38      40.891 -10.017  53.488  1.00 37.52      A    C  
ATOM    521  OG1 THR A  38      41.923  -9.059  53.648  1.00 39.90      A    O  
ATOM    522  CG2 THR A  38      41.292 -11.003  52.382  1.00 39.63      A    C  
ATOM    523  H   THR A  38      40.360  -8.234  51.684  1.00  0.00           H  
ATOM    524  HA  THR A  38      38.755 -10.150  53.220  1.00  0.00           H  
ATOM    525  HB  THR A  38      40.852 -10.588  54.418  1.00  0.00           H  
ATOM    526  HG1 THR A  38      41.712  -8.514  54.411  1.00  0.00           H  
ATOM    527 HG21 THR A  38      42.238 -11.492  52.614  1.00  0.00           H  
ATOM    528 HG22 THR A  38      40.539 -11.782  52.272  1.00  0.00           H  
ATOM    529 HG23 THR A  38      41.403 -10.506  51.418  1.00  0.00           H  
ATOM    530  N   SER A  39      39.306  -7.161  54.383  1.00 39.11      A    N  
ATOM    531  CA  SER A  39      39.079  -6.208  55.468  1.00 36.79      A    C  
ATOM    532  C   SER A  39      38.605  -4.855  54.918  1.00 34.83      A    C  
ATOM    533  O   SER A  39      38.695  -4.622  53.716  1.00 31.65      A    O  
ATOM    534  CB  SER A  39      40.335  -6.119  56.363  1.00 32.54      A    C  
ATOM    535  OG  SER A  39      41.436  -5.553  55.680  1.00 36.18      A    O  
ATOM    536  H   SER A  39      39.554  -6.756  53.492  1.00  0.00           H  
ATOM    537  HA  SER A  39      38.250  -6.591  56.062  1.00  0.00           H  
ATOM    538  HB3 SER A  39      40.615  -7.102  56.742  1.00  0.00           H  
ATOM    539  HB2 SER A  39      40.126  -5.502  57.236  1.00  0.00           H  
ATOM    540  HG  SER A  39      41.194  -4.668  55.398  1.00  0.00           H  
ATOM    541  N   HIS A  40      38.066  -4.013  55.812  1.00 38.29      A    N  
ATOM    542  CA  HIS A  40      37.375  -2.751  55.523  1.00 37.29      A    C  
ATOM    543  C   HIS A  40      38.202  -1.677  54.787  1.00 35.10      A    C  
ATOM    544  O   HIS A  40      39.432  -1.723  54.787  1.00 38.78      A    O  
ATOM    545  CB  HIS A  40      36.867  -2.189  56.867  1.00 33.39      A    C  
ATOM    546  CG  HIS A  40      37.934  -1.645  57.788  1.00 31.10      A    C  
ATOM    547  ND1 HIS A  40      38.253  -0.302  57.838  1.00 32.23      A    N  
ATOM    548  CE1 HIS A  40      39.250  -0.164  58.710  1.00 29.68      A    C  
ATOM    549  NE2 HIS A  40      39.612  -1.306  59.278  1.00 29.70      A    N  
ATOM    550  CD2 HIS A  40      38.769  -2.255  58.698  1.00 32.35      A    C  
ATOM    551  H   HIS A  40      38.035  -4.301  56.781  1.00  0.00           H  
ATOM    552  HA  HIS A  40      36.513  -3.001  54.901  1.00  0.00           H  
ATOM    553  HB3 HIS A  40      36.345  -2.971  57.408  1.00  0.00           H  
ATOM    554  HB2 HIS A  40      36.122  -1.413  56.691  1.00  0.00           H  
ATOM    555  HD1 HIS A  40      37.817   0.433  57.296  1.00  0.00           H  
ATOM    556  HE1 HIS A  40      39.726   0.779  58.923  1.00  0.00           H  
ATOM    557  HD2 HIS A  40      38.842  -3.296  58.971  1.00  0.00           H  
ATOM    558  N   GLY A  41      37.481  -0.672  54.265  1.00 35.61      A    N  
ATOM    559  CA  GLY A  41      38.048   0.601  53.821  1.00 37.74      A    C  
ATOM    560  C   GLY A  41      38.413   0.596  52.335  1.00 35.05      A    C  
ATOM    561  O   GLY A  41      38.127  -0.376  51.639  1.00 29.68      A    O  
ATOM    562  H   GLY A  41      36.473  -0.738  54.281  1.00  0.00           H  
ATOM    563  HA3 GLY A  41      38.906   0.865  54.438  1.00  0.00           H  
ATOM    564  HA2 GLY A  41      37.293   1.369  53.952  1.00  0.00           H  
ATOM    565  N   PRO A  42      39.006   1.696  51.818  1.00 40.63      A    N  
ATOM    566  CA  PRO A  42      39.348   1.813  50.388  1.00 43.56      A    C  
ATOM    567  C   PRO A  42      40.361   0.735  49.929  1.00 42.09      A    C  
ATOM    568  O   PRO A  42      41.202   0.332  50.735  1.00 39.84      A    O  
ATOM    569  CB  PRO A  42      39.913   3.241  50.270  1.00 42.84      A    C  
ATOM    570  CG  PRO A  42      40.367   3.618  51.671  1.00 40.21      A    C  
ATOM    571  CD  PRO A  42      39.369   2.899  52.567  1.00 42.07      A    C  
ATOM    572  HA  PRO A  42      38.417   1.747  49.829  1.00  0.00           H  
ATOM    573  HB3 PRO A  42      39.117   3.915  49.955  1.00  0.00           H  
ATOM    574  HB2 PRO A  42      40.717   3.336  49.539  1.00  0.00           H  
ATOM    575  HG3 PRO A  42      40.407   4.694  51.842  1.00  0.00           H  
ATOM    576  HG2 PRO A  42      41.364   3.211  51.845  1.00  0.00           H  
ATOM    577  HD2 PRO A  42      39.811   2.693  53.541  1.00  0.00           H  
ATOM    578  HD3 PRO A  42      38.475   3.505  52.719  1.00  0.00           H  
ATOM    579  N   PRO A  43      40.281   0.284  48.658  1.00 42.43      A    N  
ATOM    580  CA  PRO A  43      39.466   0.859  47.571  1.00 41.47      A    C  
ATOM    581  C   PRO A  43      37.970   0.483  47.525  1.00 39.28      A    C  
ATOM    582  O   PRO A  43      37.210   1.271  46.963  1.00 35.23      A    O  
ATOM    583  CB  PRO A  43      40.186   0.365  46.306  1.00 45.64      A    C  
ATOM    584  CG  PRO A  43      40.793  -0.969  46.712  1.00 45.31      A    C  
ATOM    585  CD  PRO A  43      41.223  -0.714  48.148  1.00 44.78      A    C  
ATOM    586  HA  PRO A  43      39.526   1.949  47.600  1.00  0.00           H  
ATOM    587  HB3 PRO A  43      40.981   1.065  46.046  1.00  0.00           H  
ATOM    588  HB2 PRO A  43      39.538   0.275  45.433  1.00  0.00           H  
ATOM    589  HG3 PRO A  43      41.607  -1.294  46.065  1.00  0.00           H  
ATOM    590  HG2 PRO A  43      40.023  -1.739  46.699  1.00  0.00           H  
ATOM    591  HD2 PRO A  43      41.231  -1.629  48.741  1.00  0.00           H  
ATOM    592  HD3 PRO A  43      42.228  -0.291  48.169  1.00  0.00           H  
ATOM    593  N   PHE A  44      37.568  -0.690  48.050  1.00 42.80      A    N  
ATOM    594  CA  PHE A  44      36.240  -1.266  47.767  1.00 42.60      A    C  
ATOM    595  C   PHE A  44      35.227  -1.147  48.917  1.00 39.37      A    C  
ATOM    596  O   PHE A  44      34.049  -1.412  48.676  1.00 35.61      A    O  
ATOM    597  CB  PHE A  44      36.400  -2.719  47.271  1.00 39.93      A    C  
ATOM    598  CG  PHE A  44      37.340  -2.864  46.081  1.00 43.50      A    C  
ATOM    599  CD1 PHE A  44      37.237  -2.003  44.964  1.00 45.78      A    C  
ATOM    600  CE1 PHE A  44      38.134  -2.117  43.911  1.00 49.04      A    C  
ATOM    601  CZ  PHE A  44      39.110  -3.105  43.929  1.00 49.47      A    C  
ATOM    602  CD2 PHE A  44      38.301  -3.898  46.057  1.00 44.47      A    C  
ATOM    603  CE2 PHE A  44      39.182  -4.001  44.989  1.00 46.27      A    C  
ATOM    604  H   PHE A  44      38.237  -1.305  48.495  1.00  0.00           H  
ATOM    605  HA  PHE A  44      35.768  -0.711  46.955  1.00  0.00           H  
ATOM    606  HB3 PHE A  44      35.431  -3.136  46.996  1.00  0.00           H  
ATOM    607  HB2 PHE A  44      36.769  -3.340  48.088  1.00  0.00           H  
ATOM    608  HD1 PHE A  44      36.486  -1.228  44.929  1.00  0.00           H  
ATOM    609  HE1 PHE A  44      38.071  -1.437  43.074  1.00  0.00           H  
ATOM    610  HZ  PHE A  44      39.805  -3.190  43.107  1.00  0.00           H  
ATOM    611  HD2 PHE A  44      38.377  -4.594  46.880  1.00  0.00           H  
ATOM    612  HE2 PHE A  44      39.931  -4.779  44.988  1.00  0.00           H  
ATOM    613  N   TYR A  45      35.676  -0.691  50.100  1.00 39.35      A    N  
ATOM    614  CA  TYR A  45      34.891  -0.280  51.275  1.00 38.44      A    C  
ATOM    615  C   TYR A  45      34.209  -1.442  52.006  1.00 36.05      A    C  
ATOM    616  O   TYR A  45      34.609  -1.756  53.127  1.00 32.65      A    O  
ATOM    617  CB  TYR A  45      33.942   0.886  50.934  1.00 34.48      A    C  
ATOM    618  CG  TYR A  45      34.697   2.117  50.471  1.00 35.49      A    C  
ATOM    619  CD1 TYR A  45      35.355   2.934  51.412  1.00 39.50      A    C  
ATOM    620  CE1 TYR A  45      36.101   4.046  50.981  1.00 40.91      A    C  
ATOM    621  CZ  TYR A  45      36.198   4.338  49.608  1.00 39.37      A    C  
ATOM    622  OH  TYR A  45      36.962   5.384  49.184  1.00 40.98      A    O  
ATOM    623  CE2 TYR A  45      35.520   3.539  48.668  1.00 39.76      A    C  
ATOM    624  CD2 TYR A  45      34.771   2.430  49.099  1.00 36.21      A    C  
ATOM    625  H   TYR A  45      36.669  -0.526  50.192  1.00  0.00           H  
ATOM    626  HA  TYR A  45      35.613   0.116  51.985  1.00  0.00           H  
ATOM    627  HB3 TYR A  45      33.357   1.163  51.808  1.00  0.00           H  
ATOM    628  HB2 TYR A  45      33.213   0.601  50.176  1.00  0.00           H  
ATOM    629  HD1 TYR A  45      35.300   2.701  52.464  1.00  0.00           H  
ATOM    630  HE1 TYR A  45      36.613   4.665  51.703  1.00  0.00           H  
ATOM    631  HH  TYR A  45      36.890   5.538  48.239  1.00  0.00           H  
ATOM    632  HE2 TYR A  45      35.587   3.763  47.614  1.00  0.00           H  
ATOM    633  HD2 TYR A  45      34.273   1.811  48.370  1.00  0.00           H  
ATOM    634  N   ALA A  46      33.234  -2.082  51.344  1.00 37.82      A    N  
ATOM    635  CA  ALA A  46      32.704  -3.388  51.719  1.00 39.43      A    C  
ATOM    636  C   ALA A  46      33.769  -4.480  51.524  1.00 40.49      A    C  
ATOM    637  O   ALA A  46      34.640  -4.361  50.659  1.00 40.91      A    O  
ATOM    638  CB  ALA A  46      31.454  -3.683  50.880  1.00 37.03      A    C  
ATOM    639  H   ALA A  46      33.004  -1.769  50.410  1.00  0.00           H  
ATOM    640  HA  ALA A  46      32.417  -3.355  52.771  1.00  0.00           H  
ATOM    641  HB1 ALA A  46      31.013  -4.644  51.151  1.00  0.00           H  
ATOM    642  HB2 ALA A  46      30.690  -2.921  51.037  1.00  0.00           H  
ATOM    643  HB3 ALA A  46      31.685  -3.709  49.815  1.00  0.00           H  
ATOM    644  N   ALA A  47      33.671  -5.518  52.358  1.00 48.66      A    N  
ATOM    645  CA  ALA A  47      34.632  -6.606  52.438  1.00 45.91      A    C  
ATOM    646  C   ALA A  47      33.959  -7.810  53.106  1.00 42.78      A    C  
ATOM    647  O   ALA A  47      32.732  -7.864  53.196  1.00 40.05      A    O  
ATOM    648  CB  ALA A  47      35.874  -6.118  53.209  1.00 46.60      A    C  
ATOM    649  H   ALA A  47      32.909  -5.566  53.018  1.00  0.00           H  
ATOM    650  HA  ALA A  47      34.932  -6.901  51.433  1.00  0.00           H  
ATOM    651  HB1 ALA A  47      36.679  -6.850  53.196  1.00  0.00           H  
ATOM    652  HB2 ALA A  47      36.274  -5.201  52.775  1.00  0.00           H  
ATOM    653  HB3 ALA A  47      35.644  -5.910  54.253  1.00  0.00           H  
ATOM    654  N   LEU A  48      34.793  -8.741  53.586  1.00 44.39      A    N  
ATOM    655  CA  LEU A  48      34.446  -9.868  54.444  1.00 42.05      A    C  
ATOM    656  C   LEU A  48      33.654  -9.409  55.690  1.00 40.57      A    C  
ATOM    657  O   LEU A  48      34.185  -8.647  56.495  1.00 38.84      A    O  
ATOM    658  CB  LEU A  48      35.788 -10.547  54.800  1.00 42.02      A    C  
ATOM    659  CG  LEU A  48      35.699 -11.921  55.486  1.00 44.21      A    C  
ATOM    660  CD1 LEU A  48      34.956 -12.952  54.619  1.00 45.78      A    C  
ATOM    661  CD2 LEU A  48      37.103 -12.417  55.892  1.00 46.71      A    C  
ATOM    662  H   LEU A  48      35.781  -8.624  53.416  1.00  0.00           H  
ATOM    663  HA  LEU A  48      33.827 -10.541  53.853  1.00  0.00           H  
ATOM    664  HB3 LEU A  48      36.362  -9.869  55.432  1.00  0.00           H  
ATOM    665  HB2 LEU A  48      36.378 -10.669  53.890  1.00  0.00           H  
ATOM    666  HG  LEU A  48      35.130 -11.784  56.404  1.00  0.00           H  
ATOM    667 HD11 LEU A  48      35.507 -13.886  54.529  1.00  0.00           H  
ATOM    668 HD12 LEU A  48      33.981 -13.180  55.050  1.00  0.00           H  
ATOM    669 HD13 LEU A  48      34.788 -12.593  53.605  1.00  0.00           H  
ATOM    670 HD21 LEU A  48      37.082 -12.865  56.883  1.00  0.00           H  
ATOM    671 HD22 LEU A  48      37.499 -13.164  55.204  1.00  0.00           H  
ATOM    672 HD23 LEU A  48      37.831 -11.606  55.927  1.00  0.00           H  
ATOM    673  N   GLY A  49      32.385  -9.837  55.782  1.00 35.30      A    N  
ATOM    674  CA  GLY A  49      31.422  -9.392  56.794  1.00 33.75      A    C  
ATOM    675  C   GLY A  49      30.255  -8.614  56.159  1.00 32.17      A    C  
ATOM    676  O   GLY A  49      29.189  -8.538  56.769  1.00 31.69      A    O  
ATOM    677  H   GLY A  49      32.019 -10.442  55.059  1.00  0.00           H  
ATOM    678  HA3 GLY A  49      31.889  -8.755  57.544  1.00  0.00           H  
ATOM    679  HA2 GLY A  49      31.035 -10.257  57.329  1.00  0.00           H  
ATOM    680  N   GLY A  50      30.433  -8.055  54.949  1.00 29.29      A    N  
ATOM    681  CA  GLY A  50      29.419  -7.299  54.213  1.00 30.37      A    C  
ATOM    682  C   GLY A  50      29.510  -5.802  54.492  1.00 31.34      A    C  
ATOM    683  O   GLY A  50      30.339  -5.344  55.276  1.00 35.50      A    O  
ATOM    684  H   GLY A  50      31.325  -8.168  54.485  1.00  0.00           H  
ATOM    685  HA3 GLY A  50      28.411  -7.620  54.477  1.00  0.00           H  
ATOM    686  HA2 GLY A  50      29.558  -7.474  53.147  1.00  0.00           H  
ATOM    687  N   THR A  51      28.612  -5.042  53.842  1.00 34.28      A    N  
ATOM    688  CA  THR A  51      28.462  -3.595  54.003  1.00 35.00      A    C  
ATOM    689  C   THR A  51      28.224  -3.188  55.465  1.00 35.71      A    C  
ATOM    690  O   THR A  51      28.861  -2.252  55.920  1.00 29.44      A    O  
ATOM    691  CB  THR A  51      27.272  -3.043  53.174  1.00 36.57      A    C  
ATOM    692  OG1 THR A  51      27.457  -3.384  51.814  1.00 30.35      A    O  
ATOM    693  CG2 THR A  51      27.060  -1.517  53.255  1.00 40.87      A    C  
ATOM    694  H   THR A  51      27.970  -5.474  53.194  1.00  0.00           H  
ATOM    695  HA  THR A  51      29.387  -3.125  53.663  1.00  0.00           H  
ATOM    696  HB  THR A  51      26.352  -3.532  53.498  1.00  0.00           H  
ATOM    697  HG1 THR A  51      28.279  -2.996  51.507  1.00  0.00           H  
ATOM    698 HG21 THR A  51      26.148  -1.235  52.735  1.00  0.00           H  
ATOM    699 HG22 THR A  51      26.938  -1.156  54.275  1.00  0.00           H  
ATOM    700 HG23 THR A  51      27.887  -0.972  52.803  1.00  0.00           H  
ATOM    701  N   CYS A  52      27.355  -3.924  56.173  1.00 36.34      A    N  
ATOM    702  CA  CYS A  52      26.974  -3.681  57.560  1.00 38.32      A    C  
ATOM    703  C   CYS A  52      28.138  -3.684  58.561  1.00 36.70      A    C  
ATOM    704  O   CYS A  52      28.208  -2.788  59.396  1.00 38.77      A    O  
ATOM    705  CB  CYS A  52      25.930  -4.723  57.938  1.00 38.11      A    C  
ATOM    706  SG  CYS A  52      25.201  -4.551  59.579  1.00 47.22      A    S  
ATOM    707  H   CYS A  52      26.899  -4.703  55.722  1.00  0.00           H  
ATOM    708  HA  CYS A  52      26.496  -2.705  57.598  1.00  0.00           H  
ATOM    709  HB3 CYS A  52      26.359  -5.725  57.871  1.00  0.00           H  
ATOM    710  HB2 CYS A  52      25.128  -4.682  57.203  1.00  0.00           H  
ATOM    711  N   VAL A  53      29.018  -4.688  58.450  1.00 35.11      A    N  
ATOM    712  CA  VAL A  53      30.192  -4.857  59.300  1.00 35.07      A    C  
ATOM    713  C   VAL A  53      31.279  -3.799  59.034  1.00 33.10      A    C  
ATOM    714  O   VAL A  53      31.918  -3.361  59.987  1.00 32.69      A    O  
ATOM    715  CB  VAL A  53      30.783  -6.286  59.109  1.00 34.60      A    C  
ATOM    716  CG1 VAL A  53      32.246  -6.497  59.556  1.00 34.63      A    C  
ATOM    717  CG2 VAL A  53      29.873  -7.332  59.779  1.00 35.24      A    C  
ATOM    718  H   VAL A  53      28.890  -5.385  57.731  1.00  0.00           H  
ATOM    719  HA  VAL A  53      29.876  -4.751  60.339  1.00  0.00           H  
ATOM    720  HB  VAL A  53      30.769  -6.495  58.040  1.00  0.00           H  
ATOM    721 HG11 VAL A  53      32.529  -7.546  59.485  1.00  0.00           H  
ATOM    722 HG12 VAL A  53      32.951  -5.950  58.930  1.00  0.00           H  
ATOM    723 HG13 VAL A  53      32.398  -6.176  60.586  1.00  0.00           H  
ATOM    724 HG21 VAL A  53      30.203  -8.344  59.550  1.00  0.00           H  
ATOM    725 HG22 VAL A  53      29.866  -7.218  60.863  1.00  0.00           H  
ATOM    726 HG23 VAL A  53      28.844  -7.248  59.429  1.00  0.00           H  
ATOM    727  N   ASN A  54      31.472  -3.433  57.756  1.00 33.21      A    N  
ATOM    728  CA  ASN A  54      32.624  -2.660  57.289  1.00 30.38      A    C  
ATOM    729  C   ASN A  54      32.338  -1.155  57.146  1.00 30.94      A    C  
ATOM    730  O   ASN A  54      33.208  -0.360  57.499  1.00 32.37      A    O  
ATOM    731  CB  ASN A  54      33.120  -3.268  55.958  1.00 31.02      A    C  
ATOM    732  CG  ASN A  54      33.763  -4.649  56.146  1.00 30.40      A    C  
ATOM    733  OD1 ASN A  54      34.894  -4.745  56.601  1.00 25.76      A    O  
ATOM    734  ND2 ASN A  54      33.063  -5.729  55.806  1.00 26.49      A    N  
ATOM    735  H   ASN A  54      30.878  -3.824  57.038  1.00  0.00           H  
ATOM    736  HA  ASN A  54      33.420  -2.784  58.020  1.00  0.00           H  
ATOM    737  HB3 ASN A  54      33.889  -2.625  55.531  1.00  0.00           H  
ATOM    738  HB2 ASN A  54      32.316  -3.313  55.223  1.00  0.00           H  
ATOM    739 HD22 ASN A  54      33.465  -6.650  55.922  1.00  0.00           H  
ATOM    740 HD21 ASN A  54      32.112  -5.642  55.467  1.00  0.00           H  
ATOM    741  N   VAL A  55      31.154  -0.789  56.627  1.00 28.60      A    N  
ATOM    742  CA  VAL A  55      30.766   0.574  56.240  1.00 30.91      A    C  
ATOM    743  C   VAL A  55      29.227   0.754  56.295  1.00 27.71      A    C  
ATOM    744  O   VAL A  55      28.622   1.289  55.364  1.00 24.57      A    O  
ATOM    745  CB  VAL A  55      31.312   0.962  54.826  1.00 35.68      A    C  
ATOM    746  CG1 VAL A  55      32.822   1.237  54.832  1.00 34.11      A    C  
ATOM    747  CG2 VAL A  55      30.947  -0.045  53.715  1.00 35.35      A    C  
ATOM    748  H   VAL A  55      30.475  -1.504  56.400  1.00  0.00           H  
ATOM    749  HA  VAL A  55      31.170   1.272  56.974  1.00  0.00           H  
ATOM    750  HB  VAL A  55      30.868   1.919  54.548  1.00  0.00           H  
ATOM    751 HG11 VAL A  55      33.121   1.764  53.928  1.00  0.00           H  
ATOM    752 HG12 VAL A  55      33.097   1.868  55.676  1.00  0.00           H  
ATOM    753 HG13 VAL A  55      33.405   0.318  54.887  1.00  0.00           H  
ATOM    754 HG21 VAL A  55      31.314   0.290  52.746  1.00  0.00           H  
ATOM    755 HG22 VAL A  55      31.388  -1.024  53.904  1.00  0.00           H  
ATOM    756 HG23 VAL A  55      29.873  -0.183  53.623  1.00  0.00           H  
ATOM    757  N   GLY A  56      28.607   0.282  57.387  1.00 27.33      A    N  
ATOM    758  CA  GLY A  56      27.155   0.264  57.525  1.00 29.30      A    C  
ATOM    759  C   GLY A  56      26.808   0.273  59.011  1.00 31.14      A    C  
ATOM    760  O   GLY A  56      27.309   1.123  59.744  1.00 33.72      A    O  
ATOM    761  H   GLY A  56      29.147  -0.143  58.127  1.00  0.00           H  
ATOM    762  HA3 GLY A  56      26.741  -0.602  57.013  1.00  0.00           H  
ATOM    763  HA2 GLY A  56      26.706   1.151  57.075  1.00  0.00           H  
ATOM    764  N   CYS A  57      25.905  -0.637  59.424  1.00 34.63      A    N  
ATOM    765  CA  CYS A  57      25.273  -0.712  60.748  1.00 32.87      A    C  
ATOM    766  C   CYS A  57      26.231  -0.630  61.948  1.00 31.88      A    C  
ATOM    767  O   CYS A  57      25.986   0.170  62.847  1.00 34.79      A    O  
ATOM    768  CB  CYS A  57      24.366  -1.960  60.892  1.00 33.88      A    C  
ATOM    769  SG  CYS A  57      23.940  -2.951  59.434  1.00 40.14      A    S  
ATOM    770  H   CYS A  57      25.555  -1.305  58.754  1.00  0.00           H  
ATOM    771  HA  CYS A  57      24.626   0.164  60.805  1.00  0.00           H  
ATOM    772  HB3 CYS A  57      23.418  -1.637  61.320  1.00  0.00           H  
ATOM    773  HB2 CYS A  57      24.772  -2.663  61.620  1.00  0.00           H  
ATOM    774  N   VAL A  58      27.290  -1.455  61.934  1.00 29.72      A    N  
ATOM    775  CA  VAL A  58      28.280  -1.560  63.005  1.00 27.53      A    C  
ATOM    776  C   VAL A  58      29.088  -0.258  63.229  1.00 29.44      A    C  
ATOM    777  O   VAL A  58      28.997   0.278  64.334  1.00 29.55      A    O  
ATOM    778  CB  VAL A  58      29.214  -2.791  62.793  1.00 29.47      A    C  
ATOM    779  CG1 VAL A  58      30.490  -2.816  63.660  1.00 30.49      A    C  
ATOM    780  CG2 VAL A  58      28.431  -4.102  62.984  1.00 31.44      A    C  
ATOM    781  H   VAL A  58      27.436  -2.061  61.138  1.00  0.00           H  
ATOM    782  HA  VAL A  58      27.717  -1.737  63.924  1.00  0.00           H  
ATOM    783  HB  VAL A  58      29.543  -2.804  61.756  1.00  0.00           H  
ATOM    784 HG11 VAL A  58      31.033  -3.748  63.519  1.00  0.00           H  
ATOM    785 HG12 VAL A  58      31.185  -2.016  63.402  1.00  0.00           H  
ATOM    786 HG13 VAL A  58      30.252  -2.729  64.720  1.00  0.00           H  
ATOM    787 HG21 VAL A  58      29.066  -4.970  62.805  1.00  0.00           H  
ATOM    788 HG22 VAL A  58      28.034  -4.184  63.996  1.00  0.00           H  
ATOM    789 HG23 VAL A  58      27.592  -4.170  62.291  1.00  0.00           H  
ATOM    790  N   PRO A  59      29.830   0.259  62.217  1.00 30.63      A    N  
ATOM    791  CA  PRO A  59      30.625   1.482  62.402  1.00 31.54      A    C  
ATOM    792  C   PRO A  59      29.805   2.766  62.596  1.00 32.18      A    C  
ATOM    793  O   PRO A  59      30.254   3.614  63.363  1.00 33.19      A    O  
ATOM    794  CB  PRO A  59      31.505   1.541  61.152  1.00 35.66      A    C  
ATOM    795  CG  PRO A  59      30.711   0.820  60.089  1.00 34.72      A    C  
ATOM    796  CD  PRO A  59      30.070  -0.305  60.887  1.00 34.26      A    C  
ATOM    797  HA  PRO A  59      31.267   1.367  63.277  1.00  0.00           H  
ATOM    798  HB3 PRO A  59      32.410   0.969  61.350  1.00  0.00           H  
ATOM    799  HB2 PRO A  59      31.795   2.549  60.857  1.00  0.00           H  
ATOM    800  HG3 PRO A  59      31.327   0.467  59.267  1.00  0.00           H  
ATOM    801  HG2 PRO A  59      29.948   1.483  59.683  1.00  0.00           H  
ATOM    802  HD2 PRO A  59      29.180  -0.669  60.388  1.00  0.00           H  
ATOM    803  HD3 PRO A  59      30.779  -1.127  60.977  1.00  0.00           H  
ATOM    804  N   LYS A  60      28.625   2.886  61.952  1.00 34.24      A    N  
ATOM    805  CA  LYS A  60      27.749   4.048  62.139  1.00 35.48      A    C  
ATOM    806  C   LYS A  60      27.155   4.088  63.551  1.00 35.67      A    C  
ATOM    807  O   LYS A  60      27.009   5.184  64.080  1.00 31.98      A    O  
ATOM    808  CB  LYS A  60      26.671   4.159  61.032  1.00 36.80      A    C  
ATOM    809  CG  LYS A  60      25.452   3.220  61.126  1.00 39.11      A    C  
ATOM    810  CD  LYS A  60      24.271   3.741  61.973  1.00 38.54      A    C  
ATOM    811  CE  LYS A  60      23.165   2.694  62.196  1.00 41.29      A    C  
ATOM    812  NZ  LYS A  60      22.462   2.326  60.956  1.00 42.55      A    N1+
ATOM    813  H   LYS A  60      28.300   2.162  61.327  1.00  0.00           H  
ATOM    814  HA  LYS A  60      28.375   4.937  62.037  1.00  0.00           H  
ATOM    815  HB3 LYS A  60      27.156   4.012  60.070  1.00  0.00           H  
ATOM    816  HB2 LYS A  60      26.300   5.185  61.002  1.00  0.00           H  
ATOM    817  HG3 LYS A  60      25.778   2.265  61.519  1.00  0.00           H  
ATOM    818  HG2 LYS A  60      25.101   3.019  60.114  1.00  0.00           H  
ATOM    819  HD3 LYS A  60      23.865   4.634  61.504  1.00  0.00           H  
ATOM    820  HD2 LYS A  60      24.598   4.081  62.951  1.00  0.00           H  
ATOM    821  HE3 LYS A  60      22.429   3.090  62.891  1.00  0.00           H  
ATOM    822  HE2 LYS A  60      23.579   1.796  62.656  1.00  0.00           H  
ATOM    823  HZ1 LYS A  60      22.045   3.162  60.562  1.00  0.00           H  
ATOM    824  HZ2 LYS A  60      23.114   1.936  60.291  1.00  0.00           H  
ATOM    825  HZ3 LYS A  60      21.734   1.657  61.159  1.00  0.00           H  
ATOM    826  N   LYS A  61      26.842   2.920  64.145  1.00 31.70      A    N  
ATOM    827  CA  LYS A  61      26.326   2.829  65.510  1.00 31.28      A    C  
ATOM    828  C   LYS A  61      27.372   3.246  66.555  1.00 31.54      A    C  
ATOM    829  O   LYS A  61      27.002   3.943  67.495  1.00 32.62      A    O  
ATOM    830  CB  LYS A  61      25.733   1.430  65.775  1.00 33.19      A    C  
ATOM    831  CG  LYS A  61      25.208   1.173  67.205  1.00 37.32      A    C  
ATOM    832  CD  LYS A  61      24.039   2.091  67.612  1.00 42.54      A    C  
ATOM    833  CE  LYS A  61      23.624   1.972  69.090  1.00 46.49      A    C  
ATOM    834  NZ  LYS A  61      23.032   0.661  69.418  1.00 49.93      A    N1+
ATOM    835  H   LYS A  61      26.979   2.047  63.655  1.00  0.00           H  
ATOM    836  HA  LYS A  61      25.506   3.546  65.570  1.00  0.00           H  
ATOM    837  HB3 LYS A  61      26.488   0.676  65.550  1.00  0.00           H  
ATOM    838  HB2 LYS A  61      24.916   1.268  65.073  1.00  0.00           H  
ATOM    839  HG3 LYS A  61      26.021   1.264  67.925  1.00  0.00           H  
ATOM    840  HG2 LYS A  61      24.886   0.135  67.267  1.00  0.00           H  
ATOM    841  HD3 LYS A  61      23.184   1.883  66.968  1.00  0.00           H  
ATOM    842  HD2 LYS A  61      24.297   3.133  67.425  1.00  0.00           H  
ATOM    843  HE3 LYS A  61      22.889   2.742  69.325  1.00  0.00           H  
ATOM    844  HE2 LYS A  61      24.481   2.150  69.741  1.00  0.00           H  
ATOM    845  HZ1 LYS A  61      23.713  -0.068  69.263  1.00  0.00           H  
ATOM    846  HZ2 LYS A  61      22.743   0.648  70.386  1.00  0.00           H  
ATOM    847  HZ3 LYS A  61      22.229   0.490  68.828  1.00  0.00           H  
ATOM    848  N   LEU A  62      28.647   2.870  66.348  1.00 30.93      A    N  
ATOM    849  CA  LEU A  62      29.778   3.314  67.170  1.00 34.01      A    C  
ATOM    850  C   LEU A  62      30.022   4.832  67.061  1.00 32.06      A    C  
ATOM    851  O   LEU A  62      30.346   5.458  68.068  1.00 33.92      A    O  
ATOM    852  CB  LEU A  62      31.057   2.535  66.782  1.00 35.73      A    C  
ATOM    853  CG  LEU A  62      31.029   1.023  67.108  1.00 36.80      A    C  
ATOM    854  CD1 LEU A  62      32.212   0.291  66.435  1.00 36.65      A    C  
ATOM    855  CD2 LEU A  62      30.949   0.749  68.627  1.00 37.04      A    C  
ATOM    856  H   LEU A  62      28.874   2.294  65.549  1.00  0.00           H  
ATOM    857  HA  LEU A  62      29.534   3.105  68.212  1.00  0.00           H  
ATOM    858  HB3 LEU A  62      31.923   2.975  67.280  1.00  0.00           H  
ATOM    859  HB2 LEU A  62      31.235   2.668  65.715  1.00  0.00           H  
ATOM    860  HG  LEU A  62      30.123   0.608  66.670  1.00  0.00           H  
ATOM    861 HD11 LEU A  62      32.808  -0.292  67.136  1.00  0.00           H  
ATOM    862 HD12 LEU A  62      31.851  -0.401  65.674  1.00  0.00           H  
ATOM    863 HD13 LEU A  62      32.894   0.982  65.939  1.00  0.00           H  
ATOM    864 HD21 LEU A  62      31.739   0.090  68.984  1.00  0.00           H  
ATOM    865 HD22 LEU A  62      31.025   1.664  69.215  1.00  0.00           H  
ATOM    866 HD23 LEU A  62      30.001   0.277  68.887  1.00  0.00           H  
ATOM    867  N   MET A  63      29.832   5.397  65.858  1.00 30.73      A    N  
ATOM    868  CA  MET A  63      29.984   6.825  65.577  1.00 32.28      A    C  
ATOM    869  C   MET A  63      28.803   7.673  66.082  1.00 32.90      A    C  
ATOM    870  O   MET A  63      29.046   8.789  66.537  1.00 31.60      A    O  
ATOM    871  CB  MET A  63      30.260   7.024  64.077  1.00 33.70      A    C  
ATOM    872  CG  MET A  63      31.652   6.509  63.671  1.00 34.47      A    C  
ATOM    873  SD  MET A  63      31.938   6.310  61.898  1.00 35.10      A    S  
ATOM    874  CE  MET A  63      31.791   8.021  61.333  1.00 34.37      A    C  
ATOM    875  H   MET A  63      29.577   4.815  65.072  1.00  0.00           H  
ATOM    876  HA  MET A  63      30.863   7.180  66.115  1.00  0.00           H  
ATOM    877  HB3 MET A  63      30.196   8.086  63.833  1.00  0.00           H  
ATOM    878  HB2 MET A  63      29.491   6.530  63.483  1.00  0.00           H  
ATOM    879  HG3 MET A  63      31.854   5.543  64.133  1.00  0.00           H  
ATOM    880  HG2 MET A  63      32.415   7.180  64.058  1.00  0.00           H  
ATOM    881  HE1 MET A  63      32.130   8.107  60.302  1.00  0.00           H  
ATOM    882  HE2 MET A  63      30.752   8.339  61.378  1.00  0.00           H  
ATOM    883  HE3 MET A  63      32.393   8.680  61.956  1.00  0.00           H  
ATOM    884  N   VAL A  64      27.571   7.130  66.053  1.00 34.06      A    N  
ATOM    885  CA  VAL A  64      26.386   7.728  66.680  1.00 34.39      A    C  
ATOM    886  C   VAL A  64      26.476   7.679  68.216  1.00 34.75      A    C  
ATOM    887  O   VAL A  64      26.101   8.659  68.853  1.00 32.01      A    O  
ATOM    888  CB  VAL A  64      25.047   7.064  66.233  1.00 30.10      A    C  
ATOM    889  CG1 VAL A  64      23.826   7.414  67.119  1.00 32.02      A    C  
ATOM    890  CG2 VAL A  64      24.710   7.417  64.774  1.00 30.48      A    C  
ATOM    891  H   VAL A  64      27.434   6.228  65.615  1.00  0.00           H  
ATOM    892  HA  VAL A  64      26.353   8.777  66.380  1.00  0.00           H  
ATOM    893  HB  VAL A  64      25.179   5.982  66.275  1.00  0.00           H  
ATOM    894 HG11 VAL A  64      22.897   7.058  66.690  1.00  0.00           H  
ATOM    895 HG12 VAL A  64      23.889   6.961  68.108  1.00  0.00           H  
ATOM    896 HG13 VAL A  64      23.723   8.493  67.244  1.00  0.00           H  
ATOM    897 HG21 VAL A  64      23.871   6.826  64.408  1.00  0.00           H  
ATOM    898 HG22 VAL A  64      24.439   8.469  64.676  1.00  0.00           H  
ATOM    899 HG23 VAL A  64      25.548   7.235  64.106  1.00  0.00           H  
ATOM    900  N   THR A  65      27.007   6.577  68.778  1.00 29.73      A    N  
ATOM    901  CA  THR A  65      27.292   6.441  70.210  1.00 32.55      A    C  
ATOM    902  C   THR A  65      28.324   7.479  70.688  1.00 33.85      A    C  
ATOM    903  O   THR A  65      28.167   8.016  71.782  1.00 33.98      A    O  
ATOM    904  CB  THR A  65      27.812   5.025  70.578  1.00 33.04      A    C  
ATOM    905  OG1 THR A  65      26.809   4.072  70.289  1.00 36.11      A    O  
ATOM    906  CG2 THR A  65      28.214   4.825  72.048  1.00 32.94      A    C  
ATOM    907  H   THR A  65      27.279   5.799  68.191  1.00  0.00           H  
ATOM    908  HA  THR A  65      26.363   6.620  70.751  1.00  0.00           H  
ATOM    909  HB  THR A  65      28.671   4.776  69.956  1.00  0.00           H  
ATOM    910  HG1 THR A  65      26.693   4.039  69.334  1.00  0.00           H  
ATOM    911 HG21 THR A  65      28.421   3.776  72.241  1.00  0.00           H  
ATOM    912 HG22 THR A  65      29.114   5.381  72.310  1.00  0.00           H  
ATOM    913 HG23 THR A  65      27.417   5.133  72.725  1.00  0.00           H  
ATOM    914  N   GLY A  66      29.304   7.790  69.824  1.00 31.50      A    N  
ATOM    915  CA  GLY A  66      30.258   8.871  70.018  1.00 27.36      A    C  
ATOM    916  C   GLY A  66      29.577  10.246  69.952  1.00 25.45      A    C  
ATOM    917  O   GLY A  66      29.894  11.118  70.755  1.00 30.43      A    O  
ATOM    918  H   GLY A  66      29.364   7.285  68.951  1.00  0.00           H  
ATOM    919  HA3 GLY A  66      31.004   8.807  69.229  1.00  0.00           H  
ATOM    920  HA2 GLY A  66      30.777   8.738  70.963  1.00  0.00           H  
ATOM    921  N   ALA A  67      28.636  10.438  69.014  1.00 26.63      A    N  
ATOM    922  CA  ALA A  67      27.931  11.699  68.787  1.00 28.70      A    C  
ATOM    923  C   ALA A  67      26.933  12.072  69.895  1.00 29.19      A    C  
ATOM    924  O   ALA A  67      26.738  13.261  70.144  1.00 27.62      A    O  
ATOM    925  CB  ALA A  67      27.247  11.644  67.418  1.00 25.80      A    C  
ATOM    926  H   ALA A  67      28.418   9.687  68.374  1.00  0.00           H  
ATOM    927  HA  ALA A  67      28.690  12.479  68.755  1.00  0.00           H  
ATOM    928  HB1 ALA A  67      26.768  12.589  67.164  1.00  0.00           H  
ATOM    929  HB2 ALA A  67      27.984  11.424  66.646  1.00  0.00           H  
ATOM    930  HB3 ALA A  67      26.483  10.870  67.379  1.00  0.00           H  
ATOM    931  N   GLN A  68      26.367  11.055  70.570  1.00 32.00      A    N  
ATOM    932  CA  GLN A  68      25.497  11.178  71.743  1.00 33.07      A    C  
ATOM    933  C   GLN A  68      26.146  11.878  72.949  1.00 33.15      A    C  
ATOM    934  O   GLN A  68      25.418  12.477  73.739  1.00 33.01      A    O  
ATOM    935  CB  GLN A  68      24.989   9.779  72.148  1.00 34.28      A    C  
ATOM    936  CG  GLN A  68      23.861   9.246  71.241  1.00 38.22      A    C  
ATOM    937  CD  GLN A  68      23.555   7.749  71.400  1.00 41.97      A    C  
ATOM    938  OE1 GLN A  68      22.740   7.214  70.654  1.00 41.68      A    O  
ATOM    939  NE2 GLN A  68      24.187   7.056  72.351  1.00 43.60      A    N  
ATOM    940  H   GLN A  68      26.568  10.110  70.274  1.00  0.00           H  
ATOM    941  HA  GLN A  68      24.640  11.787  71.450  1.00  0.00           H  
ATOM    942  HB3 GLN A  68      24.619   9.792  73.175  1.00  0.00           H  
ATOM    943  HB2 GLN A  68      25.838   9.096  72.145  1.00  0.00           H  
ATOM    944  HG3 GLN A  68      24.103   9.424  70.195  1.00  0.00           H  
ATOM    945  HG2 GLN A  68      22.946   9.808  71.431  1.00  0.00           H  
ATOM    946 HE22 GLN A  68      23.997   6.072  72.470  1.00  0.00           H  
ATOM    947 HE21 GLN A  68      24.858   7.508  72.954  1.00  0.00           H  
ATOM    948  N   TYR A  69      27.487  11.815  73.061  1.00 31.06      A    N  
ATOM    949  CA  TYR A  69      28.245  12.477  74.122  1.00 32.59      A    C  
ATOM    950  C   TYR A  69      28.299  14.009  74.013  1.00 34.03      A    C  
ATOM    951  O   TYR A  69      28.584  14.630  75.032  1.00 41.00      A    O  
ATOM    952  CB  TYR A  69      29.654  11.875  74.255  1.00 31.24      A    C  
ATOM    953  CG  TYR A  69      29.685  10.436  74.734  1.00 28.74      A    C  
ATOM    954  CD1 TYR A  69      29.274  10.108  76.043  1.00 29.00      A    C  
ATOM    955  CE1 TYR A  69      29.305   8.769  76.478  1.00 28.32      A    C  
ATOM    956  CZ  TYR A  69      29.735   7.752  75.606  1.00 27.75      A    C  
ATOM    957  OH  TYR A  69      29.758   6.454  76.025  1.00 27.68      A    O  
ATOM    958  CE2 TYR A  69      30.137   8.078  74.298  1.00 30.19      A    C  
ATOM    959  CD2 TYR A  69      30.128   9.418  73.870  1.00 32.50      A    C  
ATOM    960  H   TYR A  69      28.026  11.306  72.375  1.00  0.00           H  
ATOM    961  HA  TYR A  69      27.719  12.264  75.051  1.00  0.00           H  
ATOM    962  HB3 TYR A  69      30.245  12.457  74.963  1.00  0.00           H  
ATOM    963  HB2 TYR A  69      30.168  11.953  73.302  1.00  0.00           H  
ATOM    964  HD1 TYR A  69      28.936  10.879  76.718  1.00  0.00           H  
ATOM    965  HE1 TYR A  69      28.990   8.522  77.480  1.00  0.00           H  
ATOM    966  HH  TYR A  69      29.747   6.367  76.980  1.00  0.00           H  
ATOM    967  HE2 TYR A  69      30.442   7.305  73.613  1.00  0.00           H  
ATOM    968  HD2 TYR A  69      30.451   9.667  72.875  1.00  0.00           H  
ATOM    969  N   MET A  70      27.956  14.612  72.854  1.00 34.87      A    N  
ATOM    970  CA  MET A  70      27.668  16.053  72.766  1.00 36.08      A    C  
ATOM    971  C   MET A  70      26.502  16.440  73.690  1.00 36.44      A    C  
ATOM    972  O   MET A  70      26.604  17.416  74.433  1.00 33.50      A    O  
ATOM    973  CB  MET A  70      27.365  16.482  71.308  1.00 36.97      A    C  
ATOM    974  CG  MET A  70      26.886  17.948  71.170  1.00 40.29      A    C  
ATOM    975  SD  MET A  70      26.679  18.599  69.494  1.00 48.95      A    S  
ATOM    976  CE  MET A  70      25.452  17.438  68.846  1.00 39.43      A    C  
ATOM    977  H   MET A  70      27.728  14.054  72.043  1.00  0.00           H  
ATOM    978  HA  MET A  70      28.555  16.593  73.101  1.00  0.00           H  
ATOM    979  HB3 MET A  70      26.589  15.828  70.912  1.00  0.00           H  
ATOM    980  HB2 MET A  70      28.237  16.318  70.678  1.00  0.00           H  
ATOM    981  HG3 MET A  70      27.585  18.605  71.686  1.00  0.00           H  
ATOM    982  HG2 MET A  70      25.920  18.082  71.657  1.00  0.00           H  
ATOM    983  HE1 MET A  70      25.164  17.723  67.837  1.00  0.00           H  
ATOM    984  HE2 MET A  70      25.850  16.425  68.808  1.00  0.00           H  
ATOM    985  HE3 MET A  70      24.564  17.436  69.476  1.00  0.00           H  
ATOM    986  N   ASP A  71      25.426  15.641  73.612  1.00 34.18      A    N  
ATOM    987  CA  ASP A  71      24.214  15.826  74.394  1.00 33.07      A    C  
ATOM    988  C   ASP A  71      24.433  15.447  75.862  1.00 29.48      A    C  
ATOM    989  O   ASP A  71      24.095  16.274  76.699  1.00 31.29      A    O  
ATOM    990  CB  ASP A  71      22.952  15.171  73.781  1.00 34.25      A    C  
ATOM    991  CG  ASP A  71      22.494  15.725  72.414  1.00 36.57      A    C  
ATOM    992  OD1 ASP A  71      23.243  16.482  71.757  1.00 40.01      A    O  
ATOM    993  OD2 ASP A  71      21.371  15.351  72.016  1.00 39.68      A    O1-
ATOM    994  H   ASP A  71      25.429  14.859  72.975  1.00  0.00           H  
ATOM    995  HA  ASP A  71      24.014  16.901  74.398  1.00  0.00           H  
ATOM    996  HB3 ASP A  71      22.121  15.255  74.480  1.00  0.00           H  
ATOM    997  HB2 ASP A  71      23.135  14.103  73.648  1.00  0.00           H  
ATOM    998  N   HIS A  72      25.058  14.291  76.166  1.00 27.63      A    N  
ATOM    999  CA  HIS A  72      25.345  13.874  77.549  1.00 28.77      A    C  
ATOM   1000  C   HIS A  72      26.192  14.870  78.359  1.00 26.49      A    C  
ATOM   1001  O   HIS A  72      25.870  15.092  79.523  1.00 26.79      A    O  
ATOM   1002  CB  HIS A  72      25.988  12.475  77.628  1.00 28.00      A    C  
ATOM   1003  CG  HIS A  72      25.127  11.327  77.172  1.00 30.32      A    C  
ATOM   1004  ND1 HIS A  72      25.629  10.270  76.406  1.00 34.90      A    N  
ATOM   1005  CE1 HIS A  72      24.600   9.449  76.247  1.00 35.43      A    C  
ATOM   1006  NE2 HIS A  72      23.487   9.886  76.835  1.00 32.82      A    N  
ATOM   1007  CD2 HIS A  72      23.794  11.090  77.440  1.00 32.00      A    C  
ATOM   1008  H   HIS A  72      25.326  13.652  75.429  1.00  0.00           H  
ATOM   1009  HA  HIS A  72      24.378  13.821  78.052  1.00  0.00           H  
ATOM   1010  HB3 HIS A  72      26.262  12.253  78.661  1.00  0.00           H  
ATOM   1011  HB2 HIS A  72      26.923  12.463  77.072  1.00  0.00           H  
ATOM   1012  HE1 HIS A  72      24.659   8.524  75.694  1.00  0.00           H  
ATOM   1013  HD2 HIS A  72      23.065  11.660  77.998  1.00  0.00           H  
ATOM   1014  HE2 HIS A  72      22.589   9.424  76.839  1.00  0.00           H  
ATOM   1015  N   LEU A  73      27.221  15.473  77.737  1.00 27.82      A    N  
ATOM   1016  CA  LEU A  73      28.075  16.486  78.365  1.00 29.69      A    C  
ATOM   1017  C   LEU A  73      27.301  17.769  78.731  1.00 31.29      A    C  
ATOM   1018  O   LEU A  73      27.461  18.262  79.845  1.00 34.59      A    O  
ATOM   1019  CB  LEU A  73      29.287  16.794  77.454  1.00 29.00      A    C  
ATOM   1020  CG  LEU A  73      30.359  15.675  77.390  1.00 32.77      A    C  
ATOM   1021  CD1 LEU A  73      31.315  15.871  76.192  1.00 37.02      A    C  
ATOM   1022  CD2 LEU A  73      31.121  15.494  78.719  1.00 37.94      A    C  
ATOM   1023  H   LEU A  73      27.432  15.246  76.774  1.00  0.00           H  
ATOM   1024  HA  LEU A  73      28.440  16.065  79.303  1.00  0.00           H  
ATOM   1025  HB3 LEU A  73      29.778  17.714  77.773  1.00  0.00           H  
ATOM   1026  HB2 LEU A  73      28.911  17.003  76.451  1.00  0.00           H  
ATOM   1027  HG  LEU A  73      29.833  14.736  77.218  1.00  0.00           H  
ATOM   1028 HD11 LEU A  73      31.335  14.979  75.566  1.00  0.00           H  
ATOM   1029 HD12 LEU A  73      31.012  16.702  75.554  1.00  0.00           H  
ATOM   1030 HD13 LEU A  73      32.343  16.070  76.493  1.00  0.00           H  
ATOM   1031 HD21 LEU A  73      32.180  15.732  78.636  1.00  0.00           H  
ATOM   1032 HD22 LEU A  73      30.726  16.127  79.511  1.00  0.00           H  
ATOM   1033 HD23 LEU A  73      31.055  14.462  79.062  1.00  0.00           H  
ATOM   1034  N   ARG A  74      26.444  18.259  77.820  1.00 29.04      A    N  
ATOM   1035  CA  ARG A  74      25.589  19.430  78.039  1.00 31.94      A    C  
ATOM   1036  C   ARG A  74      24.462  19.170  79.060  1.00 32.99      A    C  
ATOM   1037  O   ARG A  74      24.236  20.004  79.936  1.00 36.56      A    O  
ATOM   1038  CB  ARG A  74      25.047  19.892  76.673  1.00 32.55      A    C  
ATOM   1039  CG  ARG A  74      24.112  21.122  76.714  1.00 31.50      A    C  
ATOM   1040  CD  ARG A  74      23.686  21.632  75.323  1.00 32.80      A    C  
ATOM   1041  NE  ARG A  74      23.044  20.577  74.518  1.00 32.96      A    N  
ATOM   1042  CZ  ARG A  74      21.816  20.053  74.681  1.00 34.31      A    C  
ATOM   1043  NH2 ARG A  74      20.941  20.538  75.573  1.00 42.70      A    N1+
ATOM   1044  NH1 ARG A  74      21.465  19.003  73.932  1.00 36.19      A    N  
ATOM   1045  H   ARG A  74      26.347  17.794  76.928  1.00  0.00           H  
ATOM   1046  HA  ARG A  74      26.213  20.232  78.437  1.00  0.00           H  
ATOM   1047  HB3 ARG A  74      24.515  19.053  76.221  1.00  0.00           H  
ATOM   1048  HB2 ARG A  74      25.886  20.104  76.009  1.00  0.00           H  
ATOM   1049  HG3 ARG A  74      24.672  21.923  77.196  1.00  0.00           H  
ATOM   1050  HG2 ARG A  74      23.236  20.963  77.344  1.00  0.00           H  
ATOM   1051  HD3 ARG A  74      24.527  22.081  74.794  1.00  0.00           H  
ATOM   1052  HD2 ARG A  74      22.955  22.430  75.447  1.00  0.00           H  
ATOM   1053  HE  ARG A  74      23.646  20.146  73.830  1.00  0.00           H  
ATOM   1054 HH22 ARG A  74      20.049  20.075  75.711  1.00  0.00           H  
ATOM   1055 HH21 ARG A  74      21.183  21.331  76.147  1.00  0.00           H  
ATOM   1056 HH12 ARG A  74      20.540  18.605  74.017  1.00  0.00           H  
ATOM   1057 HH11 ARG A  74      22.111  18.595  73.270  1.00  0.00           H  
ATOM   1058  N   GLU A  75      23.792  18.016  78.922  1.00 30.39      A    N  
ATOM   1059  CA  GLU A  75      22.661  17.566  79.734  1.00 27.78      A    C  
ATOM   1060  C   GLU A  75      23.000  17.261  81.199  1.00 26.80      A    C  
ATOM   1061  O   GLU A  75      22.111  17.380  82.042  1.00 25.05      A    O  
ATOM   1062  CB  GLU A  75      22.027  16.331  79.065  1.00 27.72      A    C  
ATOM   1063  CG  GLU A  75      21.231  16.686  77.787  1.00 28.57      A    C  
ATOM   1064  CD  GLU A  75      20.652  15.487  77.025  1.00 32.93      A    C  
ATOM   1065  OE1 GLU A  75      20.989  14.324  77.340  1.00 35.00      A    O  
ATOM   1066  OE2 GLU A  75      19.860  15.761  76.100  1.00 33.64      A    O1-
ATOM   1067  H   GLU A  75      24.050  17.391  78.167  1.00  0.00           H  
ATOM   1068  HA  GLU A  75      21.929  18.375  79.744  1.00  0.00           H  
ATOM   1069  HB3 GLU A  75      21.378  15.801  79.762  1.00  0.00           H  
ATOM   1070  HB2 GLU A  75      22.817  15.617  78.831  1.00  0.00           H  
ATOM   1071  HG3 GLU A  75      21.847  17.260  77.096  1.00  0.00           H  
ATOM   1072  HG2 GLU A  75      20.413  17.355  78.048  1.00  0.00           H  
ATOM   1073  N   SER A  76      24.265  16.902  81.480  1.00 27.53      A    N  
ATOM   1074  CA  SER A  76      24.775  16.623  82.823  1.00 26.40      A    C  
ATOM   1075  C   SER A  76      24.709  17.828  83.783  1.00 27.00      A    C  
ATOM   1076  O   SER A  76      24.572  17.611  84.986  1.00 26.41      A    O  
ATOM   1077  CB  SER A  76      26.193  16.022  82.720  1.00 27.33      A    C  
ATOM   1078  OG  SER A  76      27.186  16.984  82.429  1.00 26.06      A    O  
ATOM   1079  H   SER A  76      24.928  16.803  80.723  1.00  0.00           H  
ATOM   1080  HA  SER A  76      24.127  15.850  83.240  1.00  0.00           H  
ATOM   1081  HB3 SER A  76      26.236  15.234  81.974  1.00  0.00           H  
ATOM   1082  HB2 SER A  76      26.454  15.539  83.661  1.00  0.00           H  
ATOM   1083  HG  SER A  76      27.084  17.283  81.520  1.00  0.00           H  
ATOM   1084  N   ALA A  77      24.773  19.060  83.241  1.00 28.06      A    N  
ATOM   1085  CA  ALA A  77      24.708  20.322  83.981  1.00 33.90      A    C  
ATOM   1086  C   ALA A  77      23.430  20.511  84.814  1.00 33.89      A    C  
ATOM   1087  O   ALA A  77      23.514  21.069  85.907  1.00 32.33      A    O  
ATOM   1088  CB  ALA A  77      24.895  21.491  83.003  1.00 34.20      A    C  
ATOM   1089  H   ALA A  77      24.871  19.145  82.239  1.00  0.00           H  
ATOM   1090  HA  ALA A  77      25.539  20.330  84.680  1.00  0.00           H  
ATOM   1091  HB1 ALA A  77      24.916  22.447  83.528  1.00  0.00           H  
ATOM   1092  HB2 ALA A  77      25.836  21.399  82.459  1.00  0.00           H  
ATOM   1093  HB3 ALA A  77      24.090  21.533  82.270  1.00  0.00           H  
ATOM   1094  N   GLY A  78      22.294  19.998  84.310  1.00 35.57      A    N  
ATOM   1095  CA  GLY A  78      20.998  20.028  84.989  1.00 34.02      A    C  
ATOM   1096  C   GLY A  78      20.977  19.144  86.245  1.00 34.88      A    C  
ATOM   1097  O   GLY A  78      20.295  19.476  87.213  1.00 39.43      A    O  
ATOM   1098  H   GLY A  78      22.325  19.535  83.412  1.00  0.00           H  
ATOM   1099  HA3 GLY A  78      20.254  19.646  84.296  1.00  0.00           H  
ATOM   1100  HA2 GLY A  78      20.722  21.053  85.238  1.00  0.00           H  
ATOM   1101  N   PHE A  79      21.755  18.051  86.238  1.00 33.95      A    N  
ATOM   1102  CA  PHE A  79      21.936  17.124  87.356  1.00 29.57      A    C  
ATOM   1103  C   PHE A  79      23.136  17.517  88.243  1.00 31.16      A    C  
ATOM   1104  O   PHE A  79      23.504  16.749  89.128  1.00 28.64      A    O  
ATOM   1105  CB  PHE A  79      22.046  15.687  86.805  1.00 26.92      A    C  
ATOM   1106  CG  PHE A  79      20.830  15.235  86.013  1.00 26.20      A    C  
ATOM   1107  CD1 PHE A  79      20.725  15.561  84.645  1.00 24.81      A    C  
ATOM   1108  CE1 PHE A  79      19.571  15.258  83.942  1.00 27.35      A    C  
ATOM   1109  CZ  PHE A  79      18.498  14.663  84.589  1.00 27.71      A    C  
ATOM   1110  CD2 PHE A  79      19.719  14.656  86.661  1.00 29.08      A    C  
ATOM   1111  CE2 PHE A  79      18.569  14.362  85.942  1.00 29.78      A    C  
ATOM   1112  H   PHE A  79      22.310  17.853  85.417  1.00  0.00           H  
ATOM   1113  HA  PHE A  79      21.055  17.160  88.000  1.00  0.00           H  
ATOM   1114  HB3 PHE A  79      22.192  14.986  87.624  1.00  0.00           H  
ATOM   1115  HB2 PHE A  79      22.925  15.599  86.166  1.00  0.00           H  
ATOM   1116  HD1 PHE A  79      21.549  16.044  84.142  1.00  0.00           H  
ATOM   1117  HE1 PHE A  79      19.506  15.496  82.893  1.00  0.00           H  
ATOM   1118  HZ  PHE A  79      17.596  14.450  84.043  1.00  0.00           H  
ATOM   1119  HD2 PHE A  79      19.754  14.437  87.717  1.00  0.00           H  
ATOM   1120  HE2 PHE A  79      17.722  13.912  86.439  1.00  0.00           H  
ATOM   1121  N   GLY A  80      23.703  18.716  88.022  1.00 31.20      A    N  
ATOM   1122  CA  GLY A  80      24.693  19.337  88.892  1.00 36.02      A    C  
ATOM   1123  C   GLY A  80      26.142  18.993  88.530  1.00 37.16      A    C  
ATOM   1124  O   GLY A  80      27.031  19.334  89.304  1.00 45.12      A    O  
ATOM   1125  H   GLY A  80      23.355  19.285  87.262  1.00  0.00           H  
ATOM   1126  HA3 GLY A  80      24.503  19.072  89.929  1.00  0.00           H  
ATOM   1127  HA2 GLY A  80      24.573  20.418  88.821  1.00  0.00           H  
ATOM   1128  N   TRP A  81      26.413  18.348  87.384  1.00 33.30      A    N  
ATOM   1129  CA  TRP A  81      27.780  18.110  86.914  1.00 32.91      A    C  
ATOM   1130  C   TRP A  81      28.406  19.391  86.354  1.00 34.72      A    C  
ATOM   1131  O   TRP A  81      27.855  20.001  85.441  1.00 30.42      A    O  
ATOM   1132  CB  TRP A  81      27.810  16.971  85.894  1.00 30.91      A    C  
ATOM   1133  CG  TRP A  81      27.512  15.638  86.497  1.00 30.49      A    C  
ATOM   1134  CD1 TRP A  81      26.285  15.117  86.721  1.00 32.75      A    C  
ATOM   1135  NE1 TRP A  81      26.414  13.939  87.424  1.00 32.63      A    N  
ATOM   1136  CE2 TRP A  81      27.733  13.633  87.682  1.00 32.91      A    C  
ATOM   1137  CD2 TRP A  81      28.460  14.714  87.102  1.00 32.92      A    C  
ATOM   1138  CE3 TRP A  81      29.868  14.688  87.234  1.00 33.77      A    C  
ATOM   1139  CZ3 TRP A  81      30.518  13.631  87.901  1.00 33.67      A    C  
ATOM   1140  CH2 TRP A  81      29.770  12.579  88.461  1.00 34.58      A    C  
ATOM   1141  CZ2 TRP A  81      28.367  12.575  88.351  1.00 34.26      A    C  
ATOM   1142  H   TRP A  81      25.665  18.082  86.758  1.00  0.00           H  
ATOM   1143  HA  TRP A  81      28.386  17.784  87.761  1.00  0.00           H  
ATOM   1144  HB3 TRP A  81      28.797  16.906  85.434  1.00  0.00           H  
ATOM   1145  HB2 TRP A  81      27.119  17.180  85.086  1.00  0.00           H  
ATOM   1146  HD1 TRP A  81      25.356  15.576  86.422  1.00  0.00           H  
ATOM   1147  HE1 TRP A  81      25.619  13.371  87.693  1.00  0.00           H  
ATOM   1148  HE3 TRP A  81      30.454  15.493  86.816  1.00  0.00           H  
ATOM   1149  HZ3 TRP A  81      31.594  13.633  87.991  1.00  0.00           H  
ATOM   1150  HH2 TRP A  81      30.277  11.784  88.985  1.00  0.00           H  
ATOM   1151  HZ2 TRP A  81      27.784  11.777  88.785  1.00  0.00           H  
ATOM   1152  N   GLU A  82      29.546  19.765  86.944  1.00 36.87      A    N  
ATOM   1153  CA  GLU A  82      30.286  20.983  86.647  1.00 42.64      A    C  
ATOM   1154  C   GLU A  82      31.665  20.597  86.122  1.00 40.20      A    C  
ATOM   1155  O   GLU A  82      32.333  19.768  86.732  1.00 45.09      A    O  
ATOM   1156  CB  GLU A  82      30.440  21.804  87.939  1.00 44.05      A    C  
ATOM   1157  CG  GLU A  82      29.102  22.277  88.549  1.00 47.55      A    C  
ATOM   1158  CD  GLU A  82      29.213  22.958  89.921  1.00 55.74      A    C  
ATOM   1159  OE1 GLU A  82      30.322  23.024  90.494  1.00 55.64      A    O  
ATOM   1160  OE2 GLU A  82      28.152  23.407  90.400  1.00 59.85      A    O1-
ATOM   1161  H   GLU A  82      29.931  19.193  87.685  1.00  0.00           H  
ATOM   1162  HA  GLU A  82      29.768  21.589  85.901  1.00  0.00           H  
ATOM   1163  HB3 GLU A  82      31.067  22.675  87.742  1.00  0.00           H  
ATOM   1164  HB2 GLU A  82      30.984  21.202  88.668  1.00  0.00           H  
ATOM   1165  HG3 GLU A  82      28.428  21.431  88.668  1.00  0.00           H  
ATOM   1166  HG2 GLU A  82      28.614  22.961  87.854  1.00  0.00           H  
ATOM   1167  N   PHE A  83      32.067  21.242  85.025  1.00 39.90      A    N  
ATOM   1168  CA  PHE A  83      33.382  21.160  84.399  1.00 40.17      A    C  
ATOM   1169  C   PHE A  83      33.510  22.334  83.423  1.00 42.93      A    C  
ATOM   1170  O   PHE A  83      32.499  22.942  83.061  1.00 42.96      A    O  
ATOM   1171  CB  PHE A  83      33.622  19.780  83.732  1.00 42.09      A    C  
ATOM   1172  CG  PHE A  83      32.629  19.350  82.668  1.00 42.27      A    C  
ATOM   1173  CD1 PHE A  83      32.768  19.792  81.336  1.00 41.45      A    C  
ATOM   1174  CE1 PHE A  83      31.804  19.463  80.396  1.00 41.75      A    C  
ATOM   1175  CZ  PHE A  83      30.698  18.710  80.762  1.00 41.20      A    C  
ATOM   1176  CD2 PHE A  83      31.478  18.621  83.034  1.00 41.79      A    C  
ATOM   1177  CE2 PHE A  83      30.532  18.293  82.075  1.00 39.08      A    C  
ATOM   1178  H   PHE A  83      31.442  21.905  84.588  1.00  0.00           H  
ATOM   1179  HA  PHE A  83      34.132  21.307  85.177  1.00  0.00           H  
ATOM   1180  HB3 PHE A  83      33.656  19.006  84.494  1.00  0.00           H  
ATOM   1181  HB2 PHE A  83      34.613  19.768  83.278  1.00  0.00           H  
ATOM   1182  HD1 PHE A  83      33.622  20.383  81.042  1.00  0.00           H  
ATOM   1183  HE1 PHE A  83      31.910  19.796  79.377  1.00  0.00           H  
ATOM   1184  HZ  PHE A  83      29.962  18.456  80.019  1.00  0.00           H  
ATOM   1185  HD2 PHE A  83      31.332  18.308  84.058  1.00  0.00           H  
ATOM   1186  HE2 PHE A  83      29.664  17.717  82.354  1.00  0.00           H  
ATOM   1187  N   ASP A  84      34.751  22.633  83.011  1.00 48.88      A    N  
ATOM   1188  CA  ASP A  84      35.047  23.691  82.048  1.00 53.30      A    C  
ATOM   1189  C   ASP A  84      34.492  23.308  80.662  1.00 46.01      A    C  
ATOM   1190  O   ASP A  84      35.049  22.432  80.001  1.00 47.22      A    O  
ATOM   1191  CB  ASP A  84      36.559  24.030  82.011  1.00 57.93      A    C  
ATOM   1192  CG  ASP A  84      36.966  25.231  81.135  1.00 59.69      A    C  
ATOM   1193  OD1 ASP A  84      36.099  26.079  80.824  1.00 59.90      A    O  
ATOM   1194  OD2 ASP A  84      38.182  25.343  80.871  1.00 57.87      A    O1-
ATOM   1195  H   ASP A  84      35.539  22.097  83.353  1.00  0.00           H  
ATOM   1196  HA  ASP A  84      34.521  24.582  82.397  1.00  0.00           H  
ATOM   1197  HB3 ASP A  84      37.127  23.147  81.711  1.00  0.00           H  
ATOM   1198  HB2 ASP A  84      36.892  24.237  83.029  1.00  0.00           H  
ATOM   1199  N   GLY A  85      33.397  23.974  80.265  1.00 46.41      A    N  
ATOM   1200  CA  GLY A  85      32.711  23.741  78.998  1.00 45.26      A    C  
ATOM   1201  C   GLY A  85      33.537  24.233  77.799  1.00 43.78      A    C  
ATOM   1202  O   GLY A  85      33.386  23.686  76.710  1.00 41.89      A    O  
ATOM   1203  H   GLY A  85      32.999  24.670  80.880  1.00  0.00           H  
ATOM   1204  HA3 GLY A  85      31.759  24.271  79.011  1.00  0.00           H  
ATOM   1205  HA2 GLY A  85      32.483  22.680  78.889  1.00  0.00           H  
ATOM   1206  N   SER A  86      34.426  25.225  77.997  1.00 40.28      A    N  
ATOM   1207  CA  SER A  86      35.318  25.752  76.960  1.00 39.14      A    C  
ATOM   1208  C   SER A  86      36.486  24.806  76.611  1.00 37.11      A    C  
ATOM   1209  O   SER A  86      37.038  24.939  75.520  1.00 38.65      A    O  
ATOM   1210  CB  SER A  86      35.776  27.179  77.338  1.00 39.13      A    C  
ATOM   1211  OG  SER A  86      36.890  27.215  78.208  1.00 42.61      A    O  
ATOM   1212  H   SER A  86      34.538  25.619  78.921  1.00  0.00           H  
ATOM   1213  HA  SER A  86      34.718  25.854  76.054  1.00  0.00           H  
ATOM   1214  HB3 SER A  86      34.956  27.747  77.778  1.00  0.00           H  
ATOM   1215  HB2 SER A  86      36.064  27.713  76.433  1.00  0.00           H  
ATOM   1216  HG  SER A  86      36.670  26.758  79.030  1.00  0.00           H  
ATOM   1217  N   SER A  87      36.816  23.860  77.511  1.00 37.30      A    N  
ATOM   1218  CA  SER A  87      37.801  22.804  77.269  1.00 36.19      A    C  
ATOM   1219  C   SER A  87      37.242  21.612  76.464  1.00 38.82      A    C  
ATOM   1220  O   SER A  87      38.047  20.803  76.004  1.00 37.29      A    O  
ATOM   1221  CB  SER A  87      38.458  22.384  78.603  1.00 35.05      A    C  
ATOM   1222  OG  SER A  87      37.640  21.548  79.395  1.00 32.95      A    O  
ATOM   1223  H   SER A  87      36.325  23.821  78.392  1.00  0.00           H  
ATOM   1224  HA  SER A  87      38.599  23.236  76.661  1.00  0.00           H  
ATOM   1225  HB3 SER A  87      38.754  23.256  79.182  1.00  0.00           H  
ATOM   1226  HB2 SER A  87      39.376  21.833  78.398  1.00  0.00           H  
ATOM   1227  HG  SER A  87      36.785  21.973  79.523  1.00  0.00           H  
ATOM   1228  N   VAL A  88      35.907  21.527  76.288  1.00 40.30      A    N  
ATOM   1229  CA  VAL A  88      35.237  20.490  75.496  1.00 42.11      A    C  
ATOM   1230  C   VAL A  88      35.626  20.579  74.008  1.00 40.48      A    C  
ATOM   1231  O   VAL A  88      35.450  21.630  73.391  1.00 36.55      A    O  
ATOM   1232  CB  VAL A  88      33.688  20.530  75.626  1.00 43.01      A    C  
ATOM   1233  CG1 VAL A  88      32.939  19.542  74.704  1.00 47.03      A    C  
ATOM   1234  CG2 VAL A  88      33.254  20.270  77.077  1.00 43.87      A    C  
ATOM   1235  H   VAL A  88      35.308  22.240  76.678  1.00  0.00           H  
ATOM   1236  HA  VAL A  88      35.555  19.531  75.891  1.00  0.00           H  
ATOM   1237  HB  VAL A  88      33.350  21.529  75.354  1.00  0.00           H  
ATOM   1238 HG11 VAL A  88      31.869  19.544  74.912  1.00  0.00           H  
ATOM   1239 HG12 VAL A  88      33.049  19.793  73.649  1.00  0.00           H  
ATOM   1240 HG13 VAL A  88      33.298  18.523  74.847  1.00  0.00           H  
ATOM   1241 HG21 VAL A  88      32.175  20.385  77.182  1.00  0.00           H  
ATOM   1242 HG22 VAL A  88      33.515  19.261  77.397  1.00  0.00           H  
ATOM   1243 HG23 VAL A  88      33.723  20.966  77.771  1.00  0.00           H  
ATOM   1244  N   LYS A  89      36.145  19.463  73.481  1.00 40.96      A    N  
ATOM   1245  CA  LYS A  89      36.618  19.318  72.110  1.00 45.04      A    C  
ATOM   1246  C   LYS A  89      36.400  17.864  71.671  1.00 42.31      A    C  
ATOM   1247  O   LYS A  89      36.636  16.949  72.458  1.00 38.89      A    O  
ATOM   1248  CB  LYS A  89      38.093  19.783  72.041  1.00 54.84      A    C  
ATOM   1249  CG  LYS A  89      38.694  19.880  70.626  1.00 63.65      A    C  
ATOM   1250  CD  LYS A  89      39.487  18.639  70.192  1.00 69.17      A    C  
ATOM   1251  CE  LYS A  89      40.025  18.764  68.760  1.00 72.73      A    C  
ATOM   1252  NZ  LYS A  89      40.763  17.557  68.353  1.00 67.07      A    N1+
ATOM   1253  H   LYS A  89      36.286  18.656  74.077  1.00  0.00           H  
ATOM   1254  HA  LYS A  89      36.015  19.958  71.463  1.00  0.00           H  
ATOM   1255  HB3 LYS A  89      38.725  19.172  72.687  1.00  0.00           H  
ATOM   1256  HB2 LYS A  89      38.137  20.787  72.467  1.00  0.00           H  
ATOM   1257  HG3 LYS A  89      39.357  20.744  70.587  1.00  0.00           H  
ATOM   1258  HG2 LYS A  89      37.903  20.084  69.903  1.00  0.00           H  
ATOM   1259  HD3 LYS A  89      38.872  17.744  70.286  1.00  0.00           H  
ATOM   1260  HD2 LYS A  89      40.322  18.507  70.881  1.00  0.00           H  
ATOM   1261  HE3 LYS A  89      40.688  19.626  68.679  1.00  0.00           H  
ATOM   1262  HE2 LYS A  89      39.203  18.921  68.060  1.00  0.00           H  
ATOM   1263  HZ1 LYS A  89      40.142  16.762  68.378  1.00  0.00           H  
ATOM   1264  HZ2 LYS A  89      41.123  17.677  67.417  1.00  0.00           H  
ATOM   1265  HZ3 LYS A  89      41.529  17.401  68.993  1.00  0.00           H  
ATOM   1266  N   ALA A  90      35.949  17.683  70.421  1.00 43.40      A    N  
ATOM   1267  CA  ALA A  90      35.627  16.383  69.838  1.00 39.25      A    C  
ATOM   1268  C   ALA A  90      36.719  15.979  68.838  1.00 40.14      A    C  
ATOM   1269  O   ALA A  90      36.864  16.624  67.800  1.00 40.09      A    O  
ATOM   1270  CB  ALA A  90      34.256  16.490  69.154  1.00 38.72      A    C  
ATOM   1271  H   ALA A  90      35.787  18.483  69.827  1.00  0.00           H  
ATOM   1272  HA  ALA A  90      35.549  15.619  70.615  1.00  0.00           H  
ATOM   1273  HB1 ALA A  90      33.910  15.517  68.813  1.00  0.00           H  
ATOM   1274  HB2 ALA A  90      33.504  16.871  69.843  1.00  0.00           H  
ATOM   1275  HB3 ALA A  90      34.276  17.164  68.296  1.00  0.00           H  
ATOM   1276  N   ASN A  91      37.471  14.919  69.175  1.00 39.77      A    N  
ATOM   1277  CA  ASN A  91      38.525  14.348  68.341  1.00 35.08      A    C  
ATOM   1278  C   ASN A  91      37.934  13.242  67.452  1.00 38.32      A    C  
ATOM   1279  O   ASN A  91      37.742  12.110  67.895  1.00 40.38      A    O  
ATOM   1280  CB  ASN A  91      39.687  13.841  69.231  1.00 37.07      A    C  
ATOM   1281  CG  ASN A  91      40.991  13.557  68.475  1.00 39.03      A    C  
ATOM   1282  OD1 ASN A  91      40.993  13.331  67.269  1.00 38.09      A    O  
ATOM   1283  ND2 ASN A  91      42.116  13.552  69.189  1.00 36.93      A    N  
ATOM   1284  H   ASN A  91      37.312  14.452  70.060  1.00  0.00           H  
ATOM   1285  HA  ASN A  91      38.934  15.105  67.669  1.00  0.00           H  
ATOM   1286  HB3 ASN A  91      39.406  12.951  69.791  1.00  0.00           H  
ATOM   1287  HB2 ASN A  91      39.908  14.608  69.974  1.00  0.00           H  
ATOM   1288 HD22 ASN A  91      43.002  13.362  68.746  1.00  0.00           H  
ATOM   1289 HD21 ASN A  91      42.093  13.761  70.183  1.00  0.00           H  
ATOM   1290  N   TRP A  92      37.687  13.606  66.190  1.00 37.74      A    N  
ATOM   1291  CA  TRP A  92      37.229  12.717  65.129  1.00 36.08      A    C  
ATOM   1292  C   TRP A  92      38.246  11.628  64.741  1.00 37.14      A    C  
ATOM   1293  O   TRP A  92      37.821  10.513  64.460  1.00 32.62      A    O  
ATOM   1294  CB  TRP A  92      36.854  13.600  63.937  1.00 36.97      A    C  
ATOM   1295  CG  TRP A  92      36.475  12.940  62.646  1.00 37.09      A    C  
ATOM   1296  CD1 TRP A  92      37.313  12.696  61.613  1.00 37.98      A    C  
ATOM   1297  NE1 TRP A  92      36.616  12.095  60.589  1.00 39.74      A    N  
ATOM   1298  CE2 TRP A  92      35.293  11.895  60.916  1.00 37.80      A    C  
ATOM   1299  CD2 TRP A  92      35.182  12.400  62.245  1.00 36.67      A    C  
ATOM   1300  CE3 TRP A  92      33.918  12.293  62.867  1.00 35.37      A    C  
ATOM   1301  CZ3 TRP A  92      32.815  11.743  62.190  1.00 37.23      A    C  
ATOM   1302  CH2 TRP A  92      32.949  11.276  60.869  1.00 37.05      A    C  
ATOM   1303  CZ2 TRP A  92      34.200  11.340  60.229  1.00 38.05      A    C  
ATOM   1304  H   TRP A  92      37.850  14.565  65.918  1.00  0.00           H  
ATOM   1305  HA  TRP A  92      36.326  12.209  65.472  1.00  0.00           H  
ATOM   1306  HB3 TRP A  92      37.695  14.258  63.735  1.00  0.00           H  
ATOM   1307  HB2 TRP A  92      36.031  14.248  64.234  1.00  0.00           H  
ATOM   1308  HD1 TRP A  92      38.362  12.954  61.599  1.00  0.00           H  
ATOM   1309  HE1 TRP A  92      37.063  11.824  59.721  1.00  0.00           H  
ATOM   1310  HE3 TRP A  92      33.801  12.637  63.881  1.00  0.00           H  
ATOM   1311  HZ3 TRP A  92      31.867  11.677  62.698  1.00  0.00           H  
ATOM   1312  HH2 TRP A  92      32.099  10.856  60.352  1.00  0.00           H  
ATOM   1313  HZ2 TRP A  92      34.317  10.965  59.225  1.00  0.00           H  
ATOM   1314  N   LYS A  93      39.555  11.940  64.751  1.00 36.74      A    N  
ATOM   1315  CA  LYS A  93      40.627  10.977  64.462  1.00 40.48      A    C  
ATOM   1316  C   LYS A  93      40.654   9.793  65.447  1.00 38.08      A    C  
ATOM   1317  O   LYS A  93      40.827   8.660  65.001  1.00 39.13      A    O  
ATOM   1318  CB  LYS A  93      41.992  11.693  64.412  1.00 49.02      A    C  
ATOM   1319  CG  LYS A  93      42.186  12.576  63.167  1.00 54.04      A    C  
ATOM   1320  CD  LYS A  93      43.368  13.560  63.304  1.00 62.23      A    C  
ATOM   1321  CE  LYS A  93      44.410  13.489  62.174  1.00 73.49      A    C  
ATOM   1322  NZ  LYS A  93      43.863  13.878  60.864  1.00 78.77      A    N1+
ATOM   1323  H   LYS A  93      39.847  12.871  65.009  1.00  0.00           H  
ATOM   1324  HA  LYS A  93      40.429  10.565  63.471  1.00  0.00           H  
ATOM   1325  HB3 LYS A  93      42.798  10.958  64.422  1.00  0.00           H  
ATOM   1326  HB2 LYS A  93      42.125  12.283  65.316  1.00  0.00           H  
ATOM   1327  HG3 LYS A  93      41.277  13.145  62.965  1.00  0.00           H  
ATOM   1328  HG2 LYS A  93      42.321  11.926  62.302  1.00  0.00           H  
ATOM   1329  HD3 LYS A  93      43.884  13.392  64.249  1.00  0.00           H  
ATOM   1330  HD2 LYS A  93      42.977  14.577  63.371  1.00  0.00           H  
ATOM   1331  HE3 LYS A  93      44.815  12.480  62.102  1.00  0.00           H  
ATOM   1332  HE2 LYS A  93      45.246  14.152  62.400  1.00  0.00           H  
ATOM   1333  HZ1 LYS A  93      43.856  14.888  60.781  1.00  0.00           H  
ATOM   1334  HZ2 LYS A  93      44.433  13.496  60.124  1.00  0.00           H  
ATOM   1335  HZ3 LYS A  93      42.914  13.543  60.770  1.00  0.00           H  
ATOM   1336  N   LYS A  94      40.416  10.071  66.743  1.00 38.80      A    N  
ATOM   1337  CA  LYS A  94      40.215   9.070  67.797  1.00 37.71      A    C  
ATOM   1338  C   LYS A  94      38.977   8.188  67.578  1.00 33.37      A    C  
ATOM   1339  O   LYS A  94      39.091   6.975  67.752  1.00 31.64      A    O  
ATOM   1340  CB  LYS A  94      40.166   9.759  69.179  1.00 46.81      A    C  
ATOM   1341  CG  LYS A  94      41.544   9.928  69.847  1.00 56.60      A    C  
ATOM   1342  CD  LYS A  94      41.808   8.929  70.990  1.00 62.04      A    C  
ATOM   1343  CE  LYS A  94      41.122   9.342  72.305  1.00 67.75      A    C  
ATOM   1344  NZ  LYS A  94      41.363   8.377  73.391  1.00 67.25      A    N1+
ATOM   1345  H   LYS A  94      40.284  11.034  67.017  1.00  0.00           H  
ATOM   1346  HA  LYS A  94      41.080   8.404  67.773  1.00  0.00           H  
ATOM   1347  HB3 LYS A  94      39.531   9.188  69.859  1.00  0.00           H  
ATOM   1348  HB2 LYS A  94      39.670  10.724  69.089  1.00  0.00           H  
ATOM   1349  HG3 LYS A  94      41.635  10.943  70.232  1.00  0.00           H  
ATOM   1350  HG2 LYS A  94      42.333   9.837  69.099  1.00  0.00           H  
ATOM   1351  HD3 LYS A  94      42.885   8.842  71.142  1.00  0.00           H  
ATOM   1352  HD2 LYS A  94      41.467   7.938  70.687  1.00  0.00           H  
ATOM   1353  HE3 LYS A  94      40.047   9.415  72.161  1.00  0.00           H  
ATOM   1354  HE2 LYS A  94      41.474  10.323  72.625  1.00  0.00           H  
ATOM   1355  HZ1 LYS A  94      40.999   7.473  73.124  1.00  0.00           H  
ATOM   1356  HZ2 LYS A  94      42.353   8.303  73.573  1.00  0.00           H  
ATOM   1357  HZ3 LYS A  94      40.886   8.692  74.224  1.00  0.00           H  
ATOM   1358  N   LEU A  95      37.843   8.796  67.178  1.00 27.48      A    N  
ATOM   1359  CA  LEU A  95      36.601   8.094  66.839  1.00 28.58      A    C  
ATOM   1360  C   LEU A  95      36.796   7.101  65.681  1.00 28.15      A    C  
ATOM   1361  O   LEU A  95      36.411   5.941  65.821  1.00 25.67      A    O  
ATOM   1362  CB  LEU A  95      35.479   9.117  66.526  1.00 30.50      A    C  
ATOM   1363  CG  LEU A  95      34.109   8.513  66.130  1.00 29.07      A    C  
ATOM   1364  CD1 LEU A  95      33.450   7.765  67.308  1.00 31.01      A    C  
ATOM   1365  CD2 LEU A  95      33.188   9.577  65.496  1.00 29.19      A    C  
ATOM   1366  H   LEU A  95      37.832   9.800  67.063  1.00  0.00           H  
ATOM   1367  HA  LEU A  95      36.310   7.521  67.721  1.00  0.00           H  
ATOM   1368  HB3 LEU A  95      35.808   9.750  65.706  1.00  0.00           H  
ATOM   1369  HB2 LEU A  95      35.346   9.792  67.369  1.00  0.00           H  
ATOM   1370  HG  LEU A  95      34.266   7.778  65.343  1.00  0.00           H  
ATOM   1371 HD11 LEU A  95      33.338   6.705  67.082  1.00  0.00           H  
ATOM   1372 HD12 LEU A  95      34.039   7.841  68.221  1.00  0.00           H  
ATOM   1373 HD13 LEU A  95      32.461   8.150  67.549  1.00  0.00           H  
ATOM   1374 HD21 LEU A  95      32.183   9.574  65.915  1.00  0.00           H  
ATOM   1375 HD22 LEU A  95      33.588  10.584  65.614  1.00  0.00           H  
ATOM   1376 HD23 LEU A  95      33.084   9.410  64.425  1.00  0.00           H  
ATOM   1377  N   ILE A  96      37.391   7.581  64.574  1.00 26.84      A    N  
ATOM   1378  CA  ILE A  96      37.649   6.798  63.368  1.00 28.65      A    C  
ATOM   1379  C   ILE A  96      38.656   5.658  63.607  1.00 27.43      A    C  
ATOM   1380  O   ILE A  96      38.392   4.552  63.148  1.00 28.47      A    O  
ATOM   1381  CB  ILE A  96      38.114   7.686  62.169  1.00 29.41      A    C  
ATOM   1382  CG1 ILE A  96      37.030   8.703  61.734  1.00 27.13      A    C  
ATOM   1383  CG2 ILE A  96      38.621   6.907  60.933  1.00 29.73      A    C  
ATOM   1384  CD1 ILE A  96      35.687   8.104  61.290  1.00 26.53      A    C  
ATOM   1385  H   ILE A  96      37.669   8.554  64.543  1.00  0.00           H  
ATOM   1386  HA  ILE A  96      36.704   6.327  63.097  1.00  0.00           H  
ATOM   1387  HB  ILE A  96      38.956   8.285  62.521  1.00  0.00           H  
ATOM   1388 HG13 ILE A  96      37.424   9.335  60.937  1.00  0.00           H  
ATOM   1389 HG12 ILE A  96      36.816   9.385  62.551  1.00  0.00           H  
ATOM   1390 HG21 ILE A  96      38.829   7.583  60.102  1.00  0.00           H  
ATOM   1391 HG22 ILE A  96      39.550   6.377  61.138  1.00  0.00           H  
ATOM   1392 HG23 ILE A  96      37.890   6.178  60.587  1.00  0.00           H  
ATOM   1393 HD11 ILE A  96      35.329   8.586  60.381  1.00  0.00           H  
ATOM   1394 HD12 ILE A  96      35.750   7.036  61.090  1.00  0.00           H  
ATOM   1395 HD13 ILE A  96      34.926   8.247  62.057  1.00  0.00           H  
ATOM   1396  N   ALA A  97      39.746   5.921  64.350  1.00 30.35      A    N  
ATOM   1397  CA  ALA A  97      40.758   4.927  64.723  1.00 31.97      A    C  
ATOM   1398  C   ALA A  97      40.217   3.800  65.622  1.00 33.91      A    C  
ATOM   1399  O   ALA A  97      40.579   2.643  65.411  1.00 42.93      A    O  
ATOM   1400  CB  ALA A  97      41.943   5.633  65.394  1.00 30.42      A    C  
ATOM   1401  H   ALA A  97      39.899   6.859  64.695  1.00  0.00           H  
ATOM   1402  HA  ALA A  97      41.121   4.468  63.802  1.00  0.00           H  
ATOM   1403  HB1 ALA A  97      42.716   4.920  65.685  1.00  0.00           H  
ATOM   1404  HB2 ALA A  97      42.404   6.354  64.718  1.00  0.00           H  
ATOM   1405  HB3 ALA A  97      41.632   6.170  66.291  1.00  0.00           H  
ATOM   1406  N   ALA A  98      39.337   4.154  66.575  1.00 33.04      A    N  
ATOM   1407  CA  ALA A  98      38.645   3.218  67.463  1.00 33.50      A    C  
ATOM   1408  C   ALA A  98      37.589   2.372  66.734  1.00 32.64      A    C  
ATOM   1409  O   ALA A  98      37.463   1.184  67.030  1.00 35.19      A    O  
ATOM   1410  CB  ALA A  98      38.011   4.001  68.620  1.00 36.43      A    C  
ATOM   1411  H   ALA A  98      39.103   5.130  66.697  1.00  0.00           H  
ATOM   1412  HA  ALA A  98      39.387   2.535  67.882  1.00  0.00           H  
ATOM   1413  HB1 ALA A  98      37.507   3.332  69.313  1.00  0.00           H  
ATOM   1414  HB2 ALA A  98      38.767   4.544  69.187  1.00  0.00           H  
ATOM   1415  HB3 ALA A  98      37.278   4.726  68.266  1.00  0.00           H  
ATOM   1416  N   LYS A  99      36.885   2.988  65.768  1.00 30.38      A    N  
ATOM   1417  CA  LYS A  99      35.967   2.321  64.846  1.00 29.70      A    C  
ATOM   1418  C   LYS A  99      36.699   1.336  63.920  1.00 33.15      A    C  
ATOM   1419  O   LYS A  99      36.220   0.216  63.762  1.00 30.78      A    O  
ATOM   1420  CB  LYS A  99      35.128   3.387  64.099  1.00 28.71      A    C  
ATOM   1421  CG  LYS A  99      34.188   2.875  62.984  1.00 29.05      A    C  
ATOM   1422  CD  LYS A  99      34.820   2.716  61.585  1.00 28.00      A    C  
ATOM   1423  CE  LYS A  99      35.217   4.035  60.918  1.00 28.47      A    C  
ATOM   1424  NZ  LYS A  99      35.770   3.782  59.583  1.00 28.07      A    N1+
ATOM   1425  H   LYS A  99      37.027   3.977  65.610  1.00  0.00           H  
ATOM   1426  HA  LYS A  99      35.276   1.735  65.456  1.00  0.00           H  
ATOM   1427  HB3 LYS A  99      35.779   4.161  63.698  1.00  0.00           H  
ATOM   1428  HB2 LYS A  99      34.514   3.894  64.844  1.00  0.00           H  
ATOM   1429  HG3 LYS A  99      33.336   3.551  62.906  1.00  0.00           H  
ATOM   1430  HG2 LYS A  99      33.764   1.919  63.294  1.00  0.00           H  
ATOM   1431  HD3 LYS A  99      34.121   2.203  60.932  1.00  0.00           H  
ATOM   1432  HD2 LYS A  99      35.682   2.054  61.616  1.00  0.00           H  
ATOM   1433  HE3 LYS A  99      35.968   4.566  61.500  1.00  0.00           H  
ATOM   1434  HE2 LYS A  99      34.352   4.691  60.821  1.00  0.00           H  
ATOM   1435  HZ1 LYS A  99      35.840   4.658  59.080  1.00  0.00           H  
ATOM   1436  HZ2 LYS A  99      36.695   3.380  59.679  1.00  0.00           H  
ATOM   1437  HZ3 LYS A  99      35.175   3.146  59.075  1.00  0.00           H  
ATOM   1438  N   ASN A 100      37.840   1.758  63.344  1.00 32.52      A    N  
ATOM   1439  CA  ASN A 100      38.692   0.950  62.461  1.00 35.60      A    C  
ATOM   1440  C   ASN A 100      39.226  -0.303  63.161  1.00 37.54      A    C  
ATOM   1441  O   ASN A 100      39.210  -1.360  62.539  1.00 40.61      A    O  
ATOM   1442  CB  ASN A 100      39.878   1.786  61.918  1.00 37.59      A    C  
ATOM   1443  CG  ASN A 100      39.516   2.821  60.850  1.00 37.48      A    C  
ATOM   1444  OD1 ASN A 100      38.432   2.795  60.280  1.00 39.80      A    O  
ATOM   1445  ND2 ASN A 100      40.446   3.729  60.553  1.00 34.93      A    N  
ATOM   1446  H   ASN A 100      38.154   2.705  63.513  1.00  0.00           H  
ATOM   1447  HA  ASN A 100      38.048   0.647  61.633  1.00  0.00           H  
ATOM   1448  HB3 ASN A 100      40.598   1.119  61.442  1.00  0.00           H  
ATOM   1449  HB2 ASN A 100      40.409   2.271  62.737  1.00  0.00           H  
ATOM   1450 HD22 ASN A 100      40.266   4.428  59.847  1.00  0.00           H  
ATOM   1451 HD21 ASN A 100      41.335   3.725  61.029  1.00  0.00           H  
ATOM   1452  N   GLU A 101      39.643  -0.174  64.433  1.00 38.76      A    N  
ATOM   1453  CA  GLU A 101      40.071  -1.293  65.273  1.00 38.36      A    C  
ATOM   1454  C   GLU A 101      38.937  -2.305  65.501  1.00 36.62      A    C  
ATOM   1455  O   GLU A 101      39.147  -3.494  65.269  1.00 41.20      A    O  
ATOM   1456  CB  GLU A 101      40.635  -0.763  66.607  1.00 43.15      A    C  
ATOM   1457  CG  GLU A 101      41.178  -1.874  67.545  1.00 50.02      A    C  
ATOM   1458  CD  GLU A 101      41.597  -1.412  68.948  1.00 58.15      A    C  
ATOM   1459  OE1 GLU A 101      41.140  -0.336  69.395  1.00 58.31      A    O  
ATOM   1460  OE2 GLU A 101      42.368  -2.171  69.576  1.00 63.88      A    O1-
ATOM   1461  H   GLU A 101      39.637   0.737  64.871  1.00  0.00           H  
ATOM   1462  HA  GLU A 101      40.877  -1.807  64.747  1.00  0.00           H  
ATOM   1463  HB3 GLU A 101      39.856  -0.188  67.109  1.00  0.00           H  
ATOM   1464  HB2 GLU A 101      41.439  -0.055  66.399  1.00  0.00           H  
ATOM   1465  HG3 GLU A 101      42.022  -2.366  67.059  1.00  0.00           H  
ATOM   1466  HG2 GLU A 101      40.428  -2.650  67.701  1.00  0.00           H  
ATOM   1467  N   ALA A 102      37.759  -1.804  65.914  1.00 33.71      A    N  
ATOM   1468  CA  ALA A 102      36.555  -2.597  66.162  1.00 35.40      A    C  
ATOM   1469  C   ALA A 102      36.088  -3.394  64.933  1.00 36.69      A    C  
ATOM   1470  O   ALA A 102      35.773  -4.573  65.075  1.00 38.72      A    O  
ATOM   1471  CB  ALA A 102      35.437  -1.683  66.688  1.00 36.04      A    C  
ATOM   1472  H   ALA A 102      37.678  -0.811  66.086  1.00  0.00           H  
ATOM   1473  HA  ALA A 102      36.799  -3.315  66.947  1.00  0.00           H  
ATOM   1474  HB1 ALA A 102      34.537  -2.253  66.918  1.00  0.00           H  
ATOM   1475  HB2 ALA A 102      35.744  -1.178  67.603  1.00  0.00           H  
ATOM   1476  HB3 ALA A 102      35.167  -0.915  65.963  1.00  0.00           H  
ATOM   1477  N   VAL A 103      36.105  -2.755  63.752  1.00 33.15      A    N  
ATOM   1478  CA  VAL A 103      35.767  -3.376  62.474  1.00 37.95      A    C  
ATOM   1479  C   VAL A 103      36.840  -4.379  61.993  1.00 35.81      A    C  
ATOM   1480  O   VAL A 103      36.463  -5.445  61.510  1.00 32.52      A    O  
ATOM   1481  CB  VAL A 103      35.509  -2.300  61.380  1.00 36.93      A    C  
ATOM   1482  CG1 VAL A 103      35.389  -2.854  59.952  1.00 36.35      A    C  
ATOM   1483  CG2 VAL A 103      34.244  -1.478  61.693  1.00 35.70      A    C  
ATOM   1484  H   VAL A 103      36.376  -1.781  63.717  1.00  0.00           H  
ATOM   1485  HA  VAL A 103      34.841  -3.938  62.615  1.00  0.00           H  
ATOM   1486  HB  VAL A 103      36.352  -1.607  61.382  1.00  0.00           H  
ATOM   1487 HG11 VAL A 103      35.155  -2.052  59.253  1.00  0.00           H  
ATOM   1488 HG12 VAL A 103      36.315  -3.312  59.612  1.00  0.00           H  
ATOM   1489 HG13 VAL A 103      34.606  -3.609  59.883  1.00  0.00           H  
ATOM   1490 HG21 VAL A 103      34.083  -0.703  60.944  1.00  0.00           H  
ATOM   1491 HG22 VAL A 103      33.358  -2.110  61.713  1.00  0.00           H  
ATOM   1492 HG23 VAL A 103      34.299  -0.987  62.662  1.00  0.00           H  
ATOM   1493  N   LEU A 104      38.136  -4.049  62.148  1.00 36.26      A    N  
ATOM   1494  CA  LEU A 104      39.264  -4.907  61.762  1.00 36.33      A    C  
ATOM   1495  C   LEU A 104      39.323  -6.218  62.563  1.00 37.98      A    C  
ATOM   1496  O   LEU A 104      39.619  -7.258  61.979  1.00 41.50      A    O  
ATOM   1497  CB  LEU A 104      40.592  -4.120  61.857  1.00 38.02      A    C  
ATOM   1498  CG  LEU A 104      41.849  -4.865  61.348  1.00 36.30      A    C  
ATOM   1499  CD1 LEU A 104      41.759  -5.225  59.852  1.00 36.55      A    C  
ATOM   1500  CD2 LEU A 104      43.125  -4.064  61.653  1.00 33.67      A    C  
ATOM   1501  H   LEU A 104      38.381  -3.150  62.544  1.00  0.00           H  
ATOM   1502  HA  LEU A 104      39.105  -5.175  60.719  1.00  0.00           H  
ATOM   1503  HB3 LEU A 104      40.743  -3.818  62.894  1.00  0.00           H  
ATOM   1504  HB2 LEU A 104      40.498  -3.196  61.286  1.00  0.00           H  
ATOM   1505  HG  LEU A 104      41.943  -5.792  61.912  1.00  0.00           H  
ATOM   1506 HD11 LEU A 104      42.676  -4.983  59.314  1.00  0.00           H  
ATOM   1507 HD12 LEU A 104      41.580  -6.293  59.722  1.00  0.00           H  
ATOM   1508 HD13 LEU A 104      40.949  -4.694  59.352  1.00  0.00           H  
ATOM   1509 HD21 LEU A 104      43.996  -4.718  61.696  1.00  0.00           H  
ATOM   1510 HD22 LEU A 104      43.314  -3.310  60.888  1.00  0.00           H  
ATOM   1511 HD23 LEU A 104      43.057  -3.547  62.610  1.00  0.00           H  
ATOM   1512  N   ASP A 105      39.007  -6.154  63.866  1.00 40.44      A    N  
ATOM   1513  CA  ASP A 105      38.918  -7.322  64.746  1.00 44.30      A    C  
ATOM   1514  C   ASP A 105      37.725  -8.235  64.409  1.00 41.83      A    C  
ATOM   1515  O   ASP A 105      37.840  -9.442  64.618  1.00 44.32      A    O  
ATOM   1516  CB  ASP A 105      38.950  -6.959  66.252  1.00 45.72      A    C  
ATOM   1517  CG  ASP A 105      40.210  -6.224  66.755  1.00 55.21      A    C  
ATOM   1518  OD1 ASP A 105      41.235  -6.191  66.033  1.00 53.15      A    O  
ATOM   1519  OD2 ASP A 105      40.157  -5.776  67.921  1.00 53.55      A    O1-
ATOM   1520  H   ASP A 105      38.809  -5.257  64.290  1.00  0.00           H  
ATOM   1521  HA  ASP A 105      39.806  -7.927  64.552  1.00  0.00           H  
ATOM   1522  HB3 ASP A 105      38.842  -7.866  66.850  1.00  0.00           H  
ATOM   1523  HB2 ASP A 105      38.090  -6.327  66.481  1.00  0.00           H  
ATOM   1524  N   ILE A 106      36.640  -7.678  63.835  1.00 39.35      A    N  
ATOM   1525  CA  ILE A 106      35.539  -8.464  63.270  1.00 37.35      A    C  
ATOM   1526  C   ILE A 106      35.950  -9.154  61.949  1.00 36.32      A    C  
ATOM   1527  O   ILE A 106      35.608 -10.321  61.774  1.00 35.53      A    O  
ATOM   1528  CB  ILE A 106      34.238  -7.633  63.043  1.00 37.00      A    C  
ATOM   1529  CG1 ILE A 106      33.675  -7.074  64.367  1.00 35.84      A    C  
ATOM   1530  CG2 ILE A 106      33.119  -8.413  62.322  1.00 34.30      A    C  
ATOM   1531  CD1 ILE A 106      32.697  -5.903  64.170  1.00 35.40      A    C  
ATOM   1532  H   ILE A 106      36.602  -6.677  63.697  1.00  0.00           H  
ATOM   1533  HA  ILE A 106      35.294  -9.250  63.987  1.00  0.00           H  
ATOM   1534  HB  ILE A 106      34.496  -6.781  62.414  1.00  0.00           H  
ATOM   1535 HG13 ILE A 106      34.482  -6.743  65.016  1.00  0.00           H  
ATOM   1536 HG12 ILE A 106      33.181  -7.873  64.920  1.00  0.00           H  
ATOM   1537 HG21 ILE A 106      32.193  -7.841  62.267  1.00  0.00           H  
ATOM   1538 HG22 ILE A 106      33.396  -8.657  61.299  1.00  0.00           H  
ATOM   1539 HG23 ILE A 106      32.892  -9.346  62.840  1.00  0.00           H  
ATOM   1540 HD11 ILE A 106      33.001  -5.040  64.761  1.00  0.00           H  
ATOM   1541 HD12 ILE A 106      32.646  -5.575  63.131  1.00  0.00           H  
ATOM   1542 HD13 ILE A 106      31.689  -6.177  64.479  1.00  0.00           H  
ATOM   1543  N   ASN A 107      36.705  -8.458  61.073  1.00 36.25      A    N  
ATOM   1544  CA  ASN A 107      37.252  -9.011  59.821  1.00 38.97      A    C  
ATOM   1545  C   ASN A 107      38.210 -10.191  60.067  1.00 40.13      A    C  
ATOM   1546  O   ASN A 107      38.132 -11.187  59.350  1.00 36.30      A    O  
ATOM   1547  CB  ASN A 107      37.989  -7.930  58.990  1.00 40.74      A    C  
ATOM   1548  CG  ASN A 107      37.156  -6.713  58.585  1.00 37.39      A    C  
ATOM   1549  OD1 ASN A 107      37.659  -5.592  58.583  1.00 34.79      A    O  
ATOM   1550  ND2 ASN A 107      35.901  -6.916  58.190  1.00 39.93      A    N  
ATOM   1551  H   ASN A 107      36.941  -7.496  61.278  1.00  0.00           H  
ATOM   1552  HA  ASN A 107      36.417  -9.397  59.234  1.00  0.00           H  
ATOM   1553  HB3 ASN A 107      38.363  -8.376  58.068  1.00  0.00           H  
ATOM   1554  HB2 ASN A 107      38.870  -7.575  59.524  1.00  0.00           H  
ATOM   1555 HD22 ASN A 107      35.352  -6.131  57.865  1.00  0.00           H  
ATOM   1556 HD21 ASN A 107      35.505  -7.844  58.148  1.00  0.00           H  
ATOM   1557  N   LYS A 108      39.057 -10.064  61.102  1.00 41.18      A    N  
ATOM   1558  CA  LYS A 108      39.967 -11.101  61.587  1.00 43.39      A    C  
ATOM   1559  C   LYS A 108      39.247 -12.312  62.201  1.00 44.55      A    C  
ATOM   1560  O   LYS A 108      39.737 -13.428  62.040  1.00 41.19      A    O  
ATOM   1561  CB  LYS A 108      40.945 -10.485  62.603  1.00 44.59      A    C  
ATOM   1562  CG  LYS A 108      42.028  -9.608  61.956  1.00 46.83      A    C  
ATOM   1563  CD  LYS A 108      42.848  -8.849  63.006  1.00 49.77      A    C  
ATOM   1564  CE  LYS A 108      44.023  -8.075  62.394  1.00 49.84      A    C  
ATOM   1565  NZ  LYS A 108      44.713  -7.261  63.408  1.00 51.43      A    N1+
ATOM   1566  H   LYS A 108      39.067  -9.194  61.618  1.00  0.00           H  
ATOM   1567  HA  LYS A 108      40.541 -11.460  60.730  1.00  0.00           H  
ATOM   1568  HB3 LYS A 108      41.456 -11.279  63.151  1.00  0.00           H  
ATOM   1569  HB2 LYS A 108      40.389  -9.918  63.349  1.00  0.00           H  
ATOM   1570  HG3 LYS A 108      41.578  -8.897  61.264  1.00  0.00           H  
ATOM   1571  HG2 LYS A 108      42.687 -10.237  61.358  1.00  0.00           H  
ATOM   1572  HD3 LYS A 108      43.217  -9.553  63.754  1.00  0.00           H  
ATOM   1573  HD2 LYS A 108      42.185  -8.160  63.534  1.00  0.00           H  
ATOM   1574  HE3 LYS A 108      43.670  -7.415  61.601  1.00  0.00           H  
ATOM   1575  HE2 LYS A 108      44.737  -8.763  61.942  1.00  0.00           H  
ATOM   1576  HZ1 LYS A 108      45.473  -6.752  62.979  1.00  0.00           H  
ATOM   1577  HZ2 LYS A 108      44.058  -6.607  63.815  1.00  0.00           H  
ATOM   1578  HZ3 LYS A 108      45.076  -7.861  64.134  1.00  0.00           H  
ATOM   1579  N   SER A 109      38.097 -12.091  62.864  1.00 44.97      A    N  
ATOM   1580  CA  SER A 109      37.258 -13.168  63.397  1.00 45.20      A    C  
ATOM   1581  C   SER A 109      36.527 -13.953  62.290  1.00 43.28      A    C  
ATOM   1582  O   SER A 109      36.303 -15.148  62.475  1.00 46.68      A    O  
ATOM   1583  CB  SER A 109      36.322 -12.630  64.504  1.00 46.44      A    C  
ATOM   1584  OG  SER A 109      35.104 -12.100  64.020  1.00 53.91      A    O  
ATOM   1585  H   SER A 109      37.756 -11.147  62.984  1.00  0.00           H  
ATOM   1586  HA  SER A 109      37.933 -13.872  63.889  1.00  0.00           H  
ATOM   1587  HB3 SER A 109      36.827 -11.884  65.117  1.00  0.00           H  
ATOM   1588  HB2 SER A 109      36.063 -13.448  65.177  1.00  0.00           H  
ATOM   1589  HG  SER A 109      35.299 -11.386  63.405  1.00  0.00           H  
ATOM   1590  N   TYR A 110      36.219 -13.296  61.154  1.00 45.97      A    N  
ATOM   1591  CA  TYR A 110      35.694 -13.951  59.956  1.00 49.23      A    C  
ATOM   1592  C   TYR A 110      36.767 -14.740  59.192  1.00 50.15      A    C  
ATOM   1593  O   TYR A 110      36.432 -15.817  58.705  1.00 47.66      A    O  
ATOM   1594  CB  TYR A 110      34.962 -12.954  59.036  1.00 51.23      A    C  
ATOM   1595  CG  TYR A 110      33.562 -12.579  59.487  1.00 52.99      A    C  
ATOM   1596  CD1 TYR A 110      32.579 -13.582  59.637  1.00 52.93      A    C  
ATOM   1597  CE1 TYR A 110      31.278 -13.246  60.056  1.00 57.06      A    C  
ATOM   1598  CZ  TYR A 110      30.948 -11.902  60.312  1.00 55.24      A    C  
ATOM   1599  OH  TYR A 110      29.686 -11.575  60.714  1.00 58.48      A    O  
ATOM   1600  CE2 TYR A 110      31.920 -10.898  60.145  1.00 57.40      A    C  
ATOM   1601  CD2 TYR A 110      33.224 -11.233  59.732  1.00 59.96      A    C  
ATOM   1602  H   TYR A 110      36.412 -12.306  61.079  1.00  0.00           H  
ATOM   1603  HA  TYR A 110      34.964 -14.685  60.296  1.00  0.00           H  
ATOM   1604  HB3 TYR A 110      34.830 -13.408  58.054  1.00  0.00           H  
ATOM   1605  HB2 TYR A 110      35.566 -12.060  58.875  1.00  0.00           H  
ATOM   1606  HD1 TYR A 110      32.818 -14.615  59.433  1.00  0.00           H  
ATOM   1607  HE1 TYR A 110      30.535 -14.020  60.173  1.00  0.00           H  
ATOM   1608  HH  TYR A 110      29.567 -10.634  60.861  1.00  0.00           H  
ATOM   1609  HE2 TYR A 110      31.669  -9.867  60.334  1.00  0.00           H  
ATOM   1610  HD2 TYR A 110      33.960 -10.454  59.603  1.00  0.00           H  
ATOM   1611  N   GLU A 111      38.028 -14.262  59.148  1.00 48.79      A    N  
ATOM   1612  CA  GLU A 111      39.170 -15.064  58.682  1.00 51.39      A    C  
ATOM   1613  C   GLU A 111      39.335 -16.350  59.504  1.00 51.78      A    C  
ATOM   1614  O   GLU A 111      39.427 -17.425  58.915  1.00 47.10      A    O  
ATOM   1615  CB  GLU A 111      40.501 -14.281  58.711  1.00 57.56      A    C  
ATOM   1616  CG  GLU A 111      40.746 -13.359  57.501  1.00 62.92      A    C  
ATOM   1617  CD  GLU A 111      42.147 -12.717  57.469  1.00 70.42      A    C  
ATOM   1618  OE1 GLU A 111      43.101 -13.298  58.036  1.00 69.73      A    O  
ATOM   1619  OE2 GLU A 111      42.250 -11.634  56.851  1.00 64.48      A    O1-
ATOM   1620  H   GLU A 111      38.241 -13.355  59.541  1.00  0.00           H  
ATOM   1621  HA  GLU A 111      38.969 -15.363  57.652  1.00  0.00           H  
ATOM   1622  HB3 GLU A 111      41.326 -14.991  58.801  1.00  0.00           H  
ATOM   1623  HB2 GLU A 111      40.544 -13.672  59.612  1.00  0.00           H  
ATOM   1624  HG3 GLU A 111      39.982 -12.579  57.479  1.00  0.00           H  
ATOM   1625  HG2 GLU A 111      40.627 -13.930  56.580  1.00  0.00           H  
ATOM   1626  N   GLY A 112      39.312 -16.200  60.841  1.00 52.40      A    N  
ATOM   1627  CA  GLY A 112      39.384 -17.285  61.818  1.00 51.12      A    C  
ATOM   1628  C   GLY A 112      38.252 -18.300  61.623  1.00 48.55      A    C  
ATOM   1629  O   GLY A 112      38.522 -19.497  61.636  1.00 43.90      A    O  
ATOM   1630  H   GLY A 112      39.242 -15.264  61.218  1.00  0.00           H  
ATOM   1631  HA3 GLY A 112      39.317 -16.867  62.821  1.00  0.00           H  
ATOM   1632  HA2 GLY A 112      40.352 -17.784  61.737  1.00  0.00           H  
ATOM   1633  N   MET A 113      37.014 -17.831  61.370  1.00 47.52      A    N  
ATOM   1634  CA  MET A 113      35.850 -18.662  61.052  1.00 48.09      A    C  
ATOM   1635  C   MET A 113      36.077 -19.549  59.815  1.00 47.87      A    C  
ATOM   1636  O   MET A 113      35.868 -20.752  59.927  1.00 47.07      A    O  
ATOM   1637  CB  MET A 113      34.585 -17.784  60.924  1.00 53.12      A    C  
ATOM   1638  CG  MET A 113      33.272 -18.539  60.624  1.00 59.19      A    C  
ATOM   1639  SD  MET A 113      32.091 -17.642  59.579  1.00 74.05      A    S  
ATOM   1640  CE  MET A 113      33.017 -17.588  58.022  1.00 73.61      A    C  
ATOM   1641  H   MET A 113      36.856 -16.832  61.381  1.00  0.00           H  
ATOM   1642  HA  MET A 113      35.699 -19.327  61.905  1.00  0.00           H  
ATOM   1643  HB3 MET A 113      34.750 -17.023  60.166  1.00  0.00           H  
ATOM   1644  HB2 MET A 113      34.451 -17.230  61.853  1.00  0.00           H  
ATOM   1645  HG3 MET A 113      32.775 -18.773  61.565  1.00  0.00           H  
ATOM   1646  HG2 MET A 113      33.443 -19.500  60.143  1.00  0.00           H  
ATOM   1647  HE1 MET A 113      32.363 -17.271  57.211  1.00  0.00           H  
ATOM   1648  HE2 MET A 113      33.841 -16.880  58.089  1.00  0.00           H  
ATOM   1649  HE3 MET A 113      33.423 -18.569  57.776  1.00  0.00           H  
ATOM   1650  N   PHE A 114      36.536 -18.970  58.690  1.00 46.93      A    N  
ATOM   1651  CA  PHE A 114      36.871 -19.717  57.469  1.00 44.15      A    C  
ATOM   1652  C   PHE A 114      37.965 -20.784  57.648  1.00 43.51      A    C  
ATOM   1653  O   PHE A 114      37.816 -21.882  57.115  1.00 37.67      A    O  
ATOM   1654  CB  PHE A 114      37.222 -18.759  56.307  1.00 43.26      A    C  
ATOM   1655  CG  PHE A 114      36.025 -18.212  55.551  1.00 47.35      A    C  
ATOM   1656  CD1 PHE A 114      35.294 -19.058  54.696  1.00 48.42      A    C  
ATOM   1657  CE1 PHE A 114      34.166 -18.583  54.039  1.00 47.41      A    C  
ATOM   1658  CZ  PHE A 114      33.727 -17.287  54.256  1.00 44.60      A    C  
ATOM   1659  CD2 PHE A 114      35.573 -16.893  55.751  1.00 45.59      A    C  
ATOM   1660  CE2 PHE A 114      34.424 -16.449  55.112  1.00 41.41      A    C  
ATOM   1661  H   PHE A 114      36.698 -17.972  58.667  1.00  0.00           H  
ATOM   1662  HA  PHE A 114      35.972 -20.269  57.186  1.00  0.00           H  
ATOM   1663  HB3 PHE A 114      37.840 -19.275  55.571  1.00  0.00           H  
ATOM   1664  HB2 PHE A 114      37.831 -17.930  56.669  1.00  0.00           H  
ATOM   1665  HD1 PHE A 114      35.620 -20.073  54.538  1.00  0.00           H  
ATOM   1666  HE1 PHE A 114      33.622 -19.230  53.368  1.00  0.00           H  
ATOM   1667  HZ  PHE A 114      32.838 -16.927  53.761  1.00  0.00           H  
ATOM   1668  HD2 PHE A 114      36.118 -16.218  56.385  1.00  0.00           H  
ATOM   1669  HE2 PHE A 114      34.063 -15.450  55.288  1.00  0.00           H  
ATOM   1670  N   ASN A 115      39.023 -20.455  58.409  1.00 44.33      A    N  
ATOM   1671  CA  ASN A 115      40.145 -21.357  58.699  1.00 52.35      A    C  
ATOM   1672  C   ASN A 115      39.740 -22.545  59.593  1.00 52.48      A    C  
ATOM   1673  O   ASN A 115      40.247 -23.646  59.379  1.00 59.57      A    O  
ATOM   1674  CB  ASN A 115      41.313 -20.580  59.358  1.00 57.47      A    C  
ATOM   1675  CG  ASN A 115      41.915 -19.427  58.541  1.00 62.63      A    C  
ATOM   1676  OD1 ASN A 115      42.459 -18.489  59.118  1.00 71.87      A    O  
ATOM   1677  ND2 ASN A 115      41.843 -19.477  57.208  1.00 63.35      A    N  
ATOM   1678  H   ASN A 115      39.074 -19.530  58.817  1.00  0.00           H  
ATOM   1679  HA  ASN A 115      40.492 -21.774  57.752  1.00  0.00           H  
ATOM   1680  HB3 ASN A 115      42.129 -21.269  59.581  1.00  0.00           H  
ATOM   1681  HB2 ASN A 115      40.987 -20.178  60.319  1.00  0.00           H  
ATOM   1682 HD22 ASN A 115      42.234 -18.727  56.658  1.00  0.00           H  
ATOM   1683 HD21 ASN A 115      41.397 -20.254  56.745  1.00  0.00           H  
ATOM   1684  N   ASP A 116      38.846 -22.299  60.564  1.00 45.44      A    N  
ATOM   1685  CA  ASP A 116      38.408 -23.272  61.571  1.00 46.55      A    C  
ATOM   1686  C   ASP A 116      37.184 -24.100  61.142  1.00 42.95      A    C  
ATOM   1687  O   ASP A 116      36.945 -25.136  61.764  1.00 46.05      A    O  
ATOM   1688  CB  ASP A 116      38.117 -22.610  62.945  1.00 47.66      A    C  
ATOM   1689  CG  ASP A 116      39.273 -21.833  63.606  1.00 51.83      A    C  
ATOM   1690  OD1 ASP A 116      40.449 -22.067  63.248  1.00 51.90      A    O  
ATOM   1691  OD2 ASP A 116      38.962 -21.079  64.554  1.00 51.86      A    O1-
ATOM   1692  H   ASP A 116      38.496 -21.358  60.684  1.00  0.00           H  
ATOM   1693  HA  ASP A 116      39.213 -23.993  61.723  1.00  0.00           H  
ATOM   1694  HB3 ASP A 116      37.799 -23.370  63.661  1.00  0.00           H  
ATOM   1695  HB2 ASP A 116      37.282 -21.916  62.831  1.00  0.00           H  
ATOM   1696  N   THR A 117      36.422 -23.654  60.128  1.00 41.36      A    N  
ATOM   1697  CA  THR A 117      35.185 -24.314  59.707  1.00 45.15      A    C  
ATOM   1698  C   THR A 117      35.428 -25.212  58.490  1.00 47.10      A    C  
ATOM   1699  O   THR A 117      35.814 -24.730  57.424  1.00 48.38      A    O  
ATOM   1700  CB  THR A 117      34.063 -23.308  59.353  1.00 48.73      A    C  
ATOM   1701  OG1 THR A 117      33.811 -22.533  60.501  1.00 52.51      A    O  
ATOM   1702  CG2 THR A 117      32.724 -23.948  58.944  1.00 44.48      A    C  
ATOM   1703  H   THR A 117      36.671 -22.802  59.643  1.00  0.00           H  
ATOM   1704  HA  THR A 117      34.803 -24.930  60.524  1.00  0.00           H  
ATOM   1705  HB  THR A 117      34.397 -22.633  58.564  1.00  0.00           H  
ATOM   1706  HG1 THR A 117      34.447 -21.810  60.509  1.00  0.00           H  
ATOM   1707 HG21 THR A 117      31.941 -23.196  58.845  1.00  0.00           H  
ATOM   1708 HG22 THR A 117      32.790 -24.471  57.991  1.00  0.00           H  
ATOM   1709 HG23 THR A 117      32.398 -24.669  59.693  1.00  0.00           H  
ATOM   1710  N   GLU A 118      35.160 -26.507  58.697  1.00 49.70      A    N  
ATOM   1711  CA  GLU A 118      35.201 -27.566  57.697  1.00 50.98      A    C  
ATOM   1712  C   GLU A 118      34.104 -27.380  56.632  1.00 47.32      A    C  
ATOM   1713  O   GLU A 118      32.952 -27.120  56.984  1.00 46.43      A    O  
ATOM   1714  CB  GLU A 118      35.106 -28.905  58.462  1.00 57.95      A    C  
ATOM   1715  CG  GLU A 118      35.043 -30.184  57.597  1.00 65.26      A    C  
ATOM   1716  CD  GLU A 118      35.025 -31.505  58.390  1.00 64.77      A    C  
ATOM   1717  OE1 GLU A 118      34.831 -32.545  57.723  1.00 69.05      A    O  
ATOM   1718  OE2 GLU A 118      35.200 -31.483  59.629  1.00 52.85      A    O1-
ATOM   1719  H   GLU A 118      34.854 -26.798  59.614  1.00  0.00           H  
ATOM   1720  HA  GLU A 118      36.174 -27.523  57.204  1.00  0.00           H  
ATOM   1721  HB3 GLU A 118      34.235 -28.880  59.119  1.00  0.00           H  
ATOM   1722  HB2 GLU A 118      35.974 -28.969  59.120  1.00  0.00           H  
ATOM   1723  HG3 GLU A 118      35.899 -30.204  56.922  1.00  0.00           H  
ATOM   1724  HG2 GLU A 118      34.152 -30.160  56.969  1.00  0.00           H  
ATOM   1725  N   GLY A 119      34.489 -27.526  55.353  1.00 49.99      A    N  
ATOM   1726  CA  GLY A 119      33.587 -27.418  54.205  1.00 49.51      A    C  
ATOM   1727  C   GLY A 119      33.201 -25.966  53.869  1.00 51.26      A    C  
ATOM   1728  O   GLY A 119      32.172 -25.769  53.226  1.00 51.72      A    O  
ATOM   1729  H   GLY A 119      35.456 -27.739  55.152  1.00  0.00           H  
ATOM   1730  HA3 GLY A 119      32.684 -28.004  54.383  1.00  0.00           H  
ATOM   1731  HA2 GLY A 119      34.079 -27.854  53.336  1.00  0.00           H  
ATOM   1732  N   LEU A 120      33.987 -24.967  54.305  1.00 46.83      A    N  
ATOM   1733  CA  LEU A 120      33.705 -23.544  54.119  1.00 43.91      A    C  
ATOM   1734  C   LEU A 120      35.015 -22.824  53.764  1.00 40.53      A    C  
ATOM   1735  O   LEU A 120      35.856 -22.647  54.644  1.00 36.22      A    O  
ATOM   1736  CB  LEU A 120      33.033 -23.009  55.409  1.00 46.10      A    C  
ATOM   1737  CG  LEU A 120      32.529 -21.554  55.334  1.00 43.25      A    C  
ATOM   1738  CD1 LEU A 120      31.441 -21.365  54.267  1.00 44.73      A    C  
ATOM   1739  CD2 LEU A 120      32.040 -21.058  56.703  1.00 41.94      A    C  
ATOM   1740  H   LEU A 120      34.826 -25.182  54.824  1.00  0.00           H  
ATOM   1741  HA  LEU A 120      33.017 -23.408  53.285  1.00  0.00           H  
ATOM   1742  HB3 LEU A 120      33.739 -23.099  56.235  1.00  0.00           H  
ATOM   1743  HB2 LEU A 120      32.194 -23.653  55.671  1.00  0.00           H  
ATOM   1744  HG  LEU A 120      33.373 -20.926  55.070  1.00  0.00           H  
ATOM   1745 HD11 LEU A 120      30.733 -20.582  54.539  1.00  0.00           H  
ATOM   1746 HD12 LEU A 120      31.882 -21.088  53.310  1.00  0.00           H  
ATOM   1747 HD13 LEU A 120      30.870 -22.280  54.117  1.00  0.00           H  
ATOM   1748 HD21 LEU A 120      31.720 -20.017  56.654  1.00  0.00           H  
ATOM   1749 HD22 LEU A 120      31.194 -21.647  57.056  1.00  0.00           H  
ATOM   1750 HD23 LEU A 120      32.828 -21.119  57.453  1.00  0.00           H  
ATOM   1751  N   ASP A 121      35.168 -22.446  52.482  1.00 43.50      A    N  
ATOM   1752  CA  ASP A 121      36.373 -21.811  51.927  1.00 44.80      A    C  
ATOM   1753  C   ASP A 121      36.073 -20.374  51.478  1.00 48.75      A    C  
ATOM   1754  O   ASP A 121      35.000 -20.114  50.936  1.00 44.23      A    O  
ATOM   1755  CB  ASP A 121      36.994 -22.575  50.726  1.00 48.53      A    C  
ATOM   1756  CG  ASP A 121      37.619 -23.955  51.010  1.00 53.05      A    C  
ATOM   1757  OD1 ASP A 121      37.169 -24.667  51.935  1.00 59.28      A    O  
ATOM   1758  OD2 ASP A 121      38.488 -24.335  50.196  1.00 59.85      A    O1-
ATOM   1759  H   ASP A 121      34.433 -22.645  51.816  1.00  0.00           H  
ATOM   1760  HA  ASP A 121      37.140 -21.752  52.702  1.00  0.00           H  
ATOM   1761  HB3 ASP A 121      37.744 -21.949  50.236  1.00  0.00           H  
ATOM   1762  HB2 ASP A 121      36.215 -22.746  49.982  1.00  0.00           H  
ATOM   1763  N   PHE A 122      37.060 -19.484  51.675  1.00 48.83      A    N  
ATOM   1764  CA  PHE A 122      37.044 -18.105  51.190  1.00 48.75      A    C  
ATOM   1765  C   PHE A 122      37.941 -17.966  49.951  1.00 49.50      A    C  
ATOM   1766  O   PHE A 122      39.076 -18.443  49.969  1.00 50.46      A    O  
ATOM   1767  CB  PHE A 122      37.481 -17.142  52.314  1.00 49.03      A    C  
ATOM   1768  CG  PHE A 122      37.514 -15.673  51.922  1.00 48.91      A    C  
ATOM   1769  CD1 PHE A 122      36.306 -14.957  51.790  1.00 47.92      A    C  
ATOM   1770  CE1 PHE A 122      36.320 -13.654  51.316  1.00 49.22      A    C  
ATOM   1771  CZ  PHE A 122      37.515 -13.052  50.946  1.00 48.39      A    C  
ATOM   1772  CD2 PHE A 122      38.719 -15.062  51.512  1.00 45.83      A    C  
ATOM   1773  CE2 PHE A 122      38.709 -13.756  51.038  1.00 47.81      A    C  
ATOM   1774  H   PHE A 122      37.921 -19.787  52.105  1.00  0.00           H  
ATOM   1775  HA  PHE A 122      36.025 -17.831  50.920  1.00  0.00           H  
ATOM   1776  HB3 PHE A 122      38.454 -17.433  52.712  1.00  0.00           H  
ATOM   1777  HB2 PHE A 122      36.779 -17.231  53.138  1.00  0.00           H  
ATOM   1778  HD1 PHE A 122      35.366 -15.423  52.052  1.00  0.00           H  
ATOM   1779  HE1 PHE A 122      35.392 -13.112  51.230  1.00  0.00           H  
ATOM   1780  HZ  PHE A 122      37.514 -12.039  50.571  1.00  0.00           H  
ATOM   1781  HD2 PHE A 122      39.648 -15.610  51.553  1.00  0.00           H  
ATOM   1782  HE2 PHE A 122      39.631 -13.293  50.726  1.00  0.00           H  
ATOM   1783  N   PHE A 123      37.426 -17.261  48.934  1.00 51.55      A    N  
ATOM   1784  CA  PHE A 123      38.150 -16.893  47.720  1.00 47.25      A    C  
ATOM   1785  C   PHE A 123      38.161 -15.368  47.576  1.00 47.48      A    C  
ATOM   1786  O   PHE A 123      37.112 -14.734  47.683  1.00 42.07      A    O  
ATOM   1787  CB  PHE A 123      37.499 -17.562  46.496  1.00 46.84      A    C  
ATOM   1788  CG  PHE A 123      37.687 -19.067  46.449  1.00 45.58      A    C  
ATOM   1789  CD1 PHE A 123      38.921 -19.608  46.032  1.00 46.62      A    C  
ATOM   1790  CE1 PHE A 123      39.130 -20.980  46.070  1.00 49.85      A    C  
ATOM   1791  CZ  PHE A 123      38.142 -21.821  46.564  1.00 51.14      A    C  
ATOM   1792  CD2 PHE A 123      36.712 -19.929  46.992  1.00 47.80      A    C  
ATOM   1793  CE2 PHE A 123      36.945 -21.298  47.034  1.00 48.74      A    C  
ATOM   1794  H   PHE A 123      36.485 -16.897  49.011  1.00  0.00           H  
ATOM   1795  HA  PHE A 123      39.187 -17.227  47.779  1.00  0.00           H  
ATOM   1796  HB3 PHE A 123      37.925 -17.146  45.581  1.00  0.00           H  
ATOM   1797  HB2 PHE A 123      36.432 -17.334  46.463  1.00  0.00           H  
ATOM   1798  HD1 PHE A 123      39.709 -18.957  45.685  1.00  0.00           H  
ATOM   1799  HE1 PHE A 123      40.069 -21.390  45.730  1.00  0.00           H  
ATOM   1800  HZ  PHE A 123      38.317 -22.886  46.605  1.00  0.00           H  
ATOM   1801  HD2 PHE A 123      35.789 -19.527  47.382  1.00  0.00           H  
ATOM   1802  HE2 PHE A 123      36.195 -21.954  47.450  1.00  0.00           H  
ATOM   1803  N   LEU A 124      39.353 -14.810  47.325  1.00 48.15      A    N  
ATOM   1804  CA  LEU A 124      39.553 -13.379  47.125  1.00 48.43      A    C  
ATOM   1805  C   LEU A 124      39.426 -13.039  45.631  1.00 46.50      A    C  
ATOM   1806  O   LEU A 124      40.132 -13.645  44.825  1.00 52.58      A    O  
ATOM   1807  CB  LEU A 124      40.932 -12.988  47.703  1.00 46.07      A    C  
ATOM   1808  CG  LEU A 124      41.237 -11.472  47.698  1.00 43.97      A    C  
ATOM   1809  CD1 LEU A 124      40.202 -10.670  48.509  1.00 44.67      A    C  
ATOM   1810  CD2 LEU A 124      42.678 -11.195  48.170  1.00 42.72      A    C  
ATOM   1811  H   LEU A 124      40.173 -15.393  47.242  1.00  0.00           H  
ATOM   1812  HA  LEU A 124      38.795 -12.844  47.689  1.00  0.00           H  
ATOM   1813  HB3 LEU A 124      41.712 -13.514  47.151  1.00  0.00           H  
ATOM   1814  HB2 LEU A 124      41.004 -13.352  48.729  1.00  0.00           H  
ATOM   1815  HG  LEU A 124      41.184 -11.119  46.668  1.00  0.00           H  
ATOM   1816 HD11 LEU A 124      40.643  -9.820  49.027  1.00  0.00           H  
ATOM   1817 HD12 LEU A 124      39.435 -10.278  47.845  1.00  0.00           H  
ATOM   1818 HD13 LEU A 124      39.700 -11.282  49.259  1.00  0.00           H  
ATOM   1819 HD21 LEU A 124      43.225 -10.616  47.426  1.00  0.00           H  
ATOM   1820 HD22 LEU A 124      42.713 -10.637  49.105  1.00  0.00           H  
ATOM   1821 HD23 LEU A 124      43.239 -12.116  48.335  1.00  0.00           H  
ATOM   1822  N   GLY A 125      38.575 -12.055  45.299  1.00 46.43      A    N  
ATOM   1823  CA  GLY A 125      38.410 -11.548  43.937  1.00 42.82      A    C  
ATOM   1824  C   GLY A 125      36.927 -11.334  43.610  1.00 43.13      A    C  
ATOM   1825  O   GLY A 125      36.072 -11.310  44.495  1.00 41.03      A    O  
ATOM   1826  H   GLY A 125      38.002 -11.631  46.017  1.00  0.00           H  
ATOM   1827  HA3 GLY A 125      38.850 -12.212  43.193  1.00  0.00           H  
ATOM   1828  HA2 GLY A 125      38.927 -10.592  43.854  1.00  0.00           H  
ATOM   1829  N   TRP A 126      36.652 -11.125  42.315  1.00 36.84      A    N  
ATOM   1830  CA  TRP A 126      35.367 -10.672  41.780  1.00 35.73      A    C  
ATOM   1831  C   TRP A 126      34.628 -11.819  41.089  1.00 40.94      A    C  
ATOM   1832  O   TRP A 126      35.032 -12.233  40.002  1.00 41.58      A    O  
ATOM   1833  CB  TRP A 126      35.626  -9.508  40.804  1.00 35.49      A    C  
ATOM   1834  CG  TRP A 126      36.188  -8.279  41.448  1.00 32.34      A    C  
ATOM   1835  CD1 TRP A 126      37.472  -8.118  41.842  1.00 31.92      A    C  
ATOM   1836  NE1 TRP A 126      37.615  -6.899  42.466  1.00 30.56      A    N  
ATOM   1837  CE2 TRP A 126      36.420  -6.218  42.524  1.00 30.86      A    C  
ATOM   1838  CD2 TRP A 126      35.481  -7.080  41.882  1.00 29.75      A    C  
ATOM   1839  CE3 TRP A 126      34.139  -6.636  41.822  1.00 33.70      A    C  
ATOM   1840  CZ3 TRP A 126      33.755  -5.401  42.385  1.00 34.40      A    C  
ATOM   1841  CH2 TRP A 126      34.707  -4.570  43.000  1.00 33.74      A    C  
ATOM   1842  CZ2 TRP A 126      36.046  -4.983  43.071  1.00 32.58      A    C  
ATOM   1843  H   TRP A 126      37.407 -11.176  41.643  1.00  0.00           H  
ATOM   1844  HA  TRP A 126      34.731 -10.292  42.582  1.00  0.00           H  
ATOM   1845  HB3 TRP A 126      34.698  -9.222  40.308  1.00  0.00           H  
ATOM   1846  HB2 TRP A 126      36.309  -9.819  40.013  1.00  0.00           H  
ATOM   1847  HD1 TRP A 126      38.255  -8.845  41.687  1.00  0.00           H  
ATOM   1848  HE1 TRP A 126      38.496  -6.581  42.844  1.00  0.00           H  
ATOM   1849  HE3 TRP A 126      33.392  -7.258  41.352  1.00  0.00           H  
ATOM   1850  HZ3 TRP A 126      32.723  -5.091  42.351  1.00  0.00           H  
ATOM   1851  HH2 TRP A 126      34.414  -3.622  43.424  1.00  0.00           H  
ATOM   1852  HZ2 TRP A 126      36.777  -4.368  43.561  1.00  0.00           H  
ATOM   1853  N   GLY A 127      33.551 -12.291  41.737  1.00 43.73      A    N  
ATOM   1854  CA  GLY A 127      32.699 -13.373  41.252  1.00 46.21      A    C  
ATOM   1855  C   GLY A 127      31.803 -12.892  40.103  1.00 46.44      A    C  
ATOM   1856  O   GLY A 127      31.320 -11.758  40.107  1.00 44.52      A    O  
ATOM   1857  H   GLY A 127      33.291 -11.874  42.619  1.00  0.00           H  
ATOM   1858  HA3 GLY A 127      32.068 -13.721  42.068  1.00  0.00           H  
ATOM   1859  HA2 GLY A 127      33.309 -14.225  40.958  1.00  0.00           H  
ATOM   1860  N   SER A 128      31.560 -13.794  39.142  1.00 41.94      A    N  
ATOM   1861  CA  SER A 128      30.731 -13.572  37.961  1.00 44.43      A    C  
ATOM   1862  C   SER A 128      30.322 -14.917  37.345  1.00 45.64      A    C  
ATOM   1863  O   SER A 128      31.106 -15.862  37.354  1.00 44.94      A    O  
ATOM   1864  CB  SER A 128      31.461 -12.642  36.961  1.00 43.03      A    C  
ATOM   1865  OG  SER A 128      32.625 -13.236  36.419  1.00 47.18      A    O  
ATOM   1866  H   SER A 128      32.006 -14.700  39.191  1.00  0.00           H  
ATOM   1867  HA  SER A 128      29.820 -13.082  38.300  1.00  0.00           H  
ATOM   1868  HB3 SER A 128      31.739 -11.700  37.431  1.00  0.00           H  
ATOM   1869  HB2 SER A 128      30.794 -12.388  36.136  1.00  0.00           H  
ATOM   1870  HG  SER A 128      33.041 -13.760  37.109  1.00  0.00           H  
ATOM   1871  N   LEU A 129      29.096 -14.964  36.809  1.00 43.75      A    N  
ATOM   1872  CA  LEU A 129      28.500 -16.106  36.119  1.00 50.33      A    C  
ATOM   1873  C   LEU A 129      29.101 -16.220  34.710  1.00 49.63      A    C  
ATOM   1874  O   LEU A 129      29.106 -15.230  33.981  1.00 52.76      A    O  
ATOM   1875  CB  LEU A 129      26.969 -15.878  36.038  1.00 54.71      A    C  
ATOM   1876  CG  LEU A 129      26.140 -16.237  37.301  1.00 56.27      A    C  
ATOM   1877  CD1 LEU A 129      26.844 -15.975  38.643  1.00 55.89      A    C  
ATOM   1878  CD2 LEU A 129      24.767 -15.535  37.280  1.00 57.65      A    C  
ATOM   1879  H   LEU A 129      28.530 -14.125  36.820  1.00  0.00           H  
ATOM   1880  HA  LEU A 129      28.706 -17.026  36.670  1.00  0.00           H  
ATOM   1881  HB3 LEU A 129      26.551 -16.451  35.208  1.00  0.00           H  
ATOM   1882  HB2 LEU A 129      26.796 -14.834  35.770  1.00  0.00           H  
ATOM   1883  HG  LEU A 129      25.961 -17.313  37.260  1.00  0.00           H  
ATOM   1884 HD11 LEU A 129      26.163 -16.140  39.477  1.00  0.00           H  
ATOM   1885 HD12 LEU A 129      27.693 -16.642  38.790  1.00  0.00           H  
ATOM   1886 HD13 LEU A 129      27.197 -14.946  38.717  1.00  0.00           H  
ATOM   1887 HD21 LEU A 129      23.955 -16.249  37.392  1.00  0.00           H  
ATOM   1888 HD22 LEU A 129      24.667 -14.817  38.093  1.00  0.00           H  
ATOM   1889 HD23 LEU A 129      24.592 -14.991  36.352  1.00  0.00           H  
ATOM   1890  N   GLU A 130      29.568 -17.425  34.357  1.00 54.91      A    N  
ATOM   1891  CA  GLU A 130      30.073 -17.771  33.024  1.00 54.32      A    C  
ATOM   1892  C   GLU A 130      29.100 -18.693  32.284  1.00 56.22      A    C  
ATOM   1893  O   GLU A 130      28.836 -18.487  31.101  1.00 58.14      A    O  
ATOM   1894  CB  GLU A 130      31.488 -18.361  33.165  1.00 52.02      A    C  
ATOM   1895  CG  GLU A 130      32.049 -19.132  31.953  1.00 55.00      A    C  
ATOM   1896  CD  GLU A 130      33.519 -19.504  32.159  1.00 55.06      A    C  
ATOM   1897  OE1 GLU A 130      33.786 -20.699  32.409  1.00 50.69      A    O  
ATOM   1898  OE2 GLU A 130      34.365 -18.588  32.061  1.00 52.87      A    O1-
ATOM   1899  H   GLU A 130      29.547 -18.178  35.032  1.00  0.00           H  
ATOM   1900  HA  GLU A 130      30.162 -16.873  32.409  1.00  0.00           H  
ATOM   1901  HB3 GLU A 130      31.552 -18.986  34.057  1.00  0.00           H  
ATOM   1902  HB2 GLU A 130      32.138 -17.506  33.335  1.00  0.00           H  
ATOM   1903  HG3 GLU A 130      31.958 -18.527  31.050  1.00  0.00           H  
ATOM   1904  HG2 GLU A 130      31.467 -20.038  31.775  1.00  0.00           H  
ATOM   1905  N   SER A 131      28.568 -19.666  33.028  1.00 56.84      A    N  
ATOM   1906  CA  SER A 131      27.473 -20.536  32.639  1.00 59.24      A    C  
ATOM   1907  C   SER A 131      26.656 -20.851  33.901  1.00 56.13      A    C  
ATOM   1908  O   SER A 131      26.981 -20.370  34.990  1.00 62.76      A    O  
ATOM   1909  CB  SER A 131      28.020 -21.766  31.876  1.00 61.20      A    C  
ATOM   1910  OG  SER A 131      28.665 -22.701  32.720  1.00 63.15      A    O  
ATOM   1911  H   SER A 131      28.851 -19.755  33.993  1.00  0.00           H  
ATOM   1912  HA  SER A 131      26.815 -19.979  31.969  1.00  0.00           H  
ATOM   1913  HB3 SER A 131      28.715 -21.459  31.094  1.00  0.00           H  
ATOM   1914  HB2 SER A 131      27.202 -22.281  31.373  1.00  0.00           H  
ATOM   1915  HG  SER A 131      28.037 -23.014  33.373  1.00  0.00           H  
ATOM   1916  N   LYS A 132      25.582 -21.632  33.723  1.00 54.27      A    N  
ATOM   1917  CA  LYS A 132      24.613 -21.999  34.760  1.00 56.05      A    C  
ATOM   1918  C   LYS A 132      25.219 -22.671  36.015  1.00 51.57      A    C  
ATOM   1919  O   LYS A 132      24.628 -22.566  37.089  1.00 48.80      A    O  
ATOM   1920  CB  LYS A 132      23.529 -22.862  34.079  1.00 59.67      A    C  
ATOM   1921  CG  LYS A 132      22.409 -23.367  34.999  1.00 66.92      A    C  
ATOM   1922  CD  LYS A 132      21.306 -24.112  34.239  1.00 74.38      A    C  
ATOM   1923  CE  LYS A 132      20.277 -24.747  35.186  1.00 78.52      A    C  
ATOM   1924  NZ  LYS A 132      19.279 -25.538  34.449  1.00 86.70      A    N1+
ATOM   1925  H   LYS A 132      25.376 -21.975  32.797  1.00  0.00           H  
ATOM   1926  HA  LYS A 132      24.144 -21.073  35.094  1.00  0.00           H  
ATOM   1927  HB3 LYS A 132      24.001 -23.723  33.603  1.00  0.00           H  
ATOM   1928  HB2 LYS A 132      23.080 -22.279  33.273  1.00  0.00           H  
ATOM   1929  HG3 LYS A 132      21.980 -22.527  35.545  1.00  0.00           H  
ATOM   1930  HG2 LYS A 132      22.830 -24.047  35.738  1.00  0.00           H  
ATOM   1931  HD3 LYS A 132      21.762 -24.880  33.613  1.00  0.00           H  
ATOM   1932  HD2 LYS A 132      20.807 -23.417  33.562  1.00  0.00           H  
ATOM   1933  HE3 LYS A 132      19.768 -23.977  35.766  1.00  0.00           H  
ATOM   1934  HE2 LYS A 132      20.776 -25.407  35.896  1.00  0.00           H  
ATOM   1935  HZ1 LYS A 132      18.623 -25.945  35.100  1.00  0.00           H  
ATOM   1936  HZ2 LYS A 132      18.786 -24.941  33.801  1.00  0.00           H  
ATOM   1937  HZ3 LYS A 132      19.746 -26.275  33.940  1.00  0.00           H  
ATOM   1938  N   ASN A 133      26.377 -23.334  35.853  1.00 50.64      A    N  
ATOM   1939  CA  ASN A 133      27.034 -24.139  36.884  1.00 48.05      A    C  
ATOM   1940  C   ASN A 133      28.488 -23.706  37.141  1.00 47.94      A    C  
ATOM   1941  O   ASN A 133      29.216 -24.485  37.753  1.00 50.70      A    O  
ATOM   1942  CB  ASN A 133      26.982 -25.641  36.495  1.00 49.92      A    C  
ATOM   1943  CG  ASN A 133      25.574 -26.159  36.199  1.00 57.41      A    C  
ATOM   1944  OD1 ASN A 133      25.235 -26.420  35.048  1.00 63.75      A    O  
ATOM   1945  ND2 ASN A 133      24.751 -26.299  37.238  1.00 53.63      A    N  
ATOM   1946  H   ASN A 133      26.807 -23.351  34.942  1.00  0.00           H  
ATOM   1947  HA  ASN A 133      26.538 -24.012  37.847  1.00  0.00           H  
ATOM   1948  HB3 ASN A 133      27.399 -26.261  37.290  1.00  0.00           H  
ATOM   1949  HB2 ASN A 133      27.604 -25.818  35.616  1.00  0.00           H  
ATOM   1950 HD22 ASN A 133      23.812 -26.642  37.101  1.00  0.00           H  
ATOM   1951 HD21 ASN A 133      25.071 -26.091  38.174  1.00  0.00           H  
ATOM   1952  N   VAL A 134      28.912 -22.513  36.681  1.00 47.45      A    N  
ATOM   1953  CA  VAL A 134      30.290 -22.041  36.853  1.00 48.94      A    C  
ATOM   1954  C   VAL A 134      30.305 -20.563  37.274  1.00 48.10      A    C  
ATOM   1955  O   VAL A 134      29.748 -19.718  36.570  1.00 47.05      A    O  
ATOM   1956  CB  VAL A 134      31.154 -22.204  35.565  1.00 53.25      A    C  
ATOM   1957  CG1 VAL A 134      32.597 -21.669  35.720  1.00 50.39      A    C  
ATOM   1958  CG2 VAL A 134      31.216 -23.669  35.096  1.00 52.95      A    C  
ATOM   1959  H   VAL A 134      28.278 -21.892  36.199  1.00  0.00           H  
ATOM   1960  HA  VAL A 134      30.777 -22.609  37.645  1.00  0.00           H  
ATOM   1961  HB  VAL A 134      30.686 -21.637  34.758  1.00  0.00           H  
ATOM   1962 HG11 VAL A 134      33.209 -21.927  34.857  1.00  0.00           H  
ATOM   1963 HG12 VAL A 134      32.628 -20.583  35.809  1.00  0.00           H  
ATOM   1964 HG13 VAL A 134      33.082 -22.091  36.600  1.00  0.00           H  
ATOM   1965 HG21 VAL A 134      31.845 -23.777  34.213  1.00  0.00           H  
ATOM   1966 HG22 VAL A 134      31.622 -24.315  35.875  1.00  0.00           H  
ATOM   1967 HG23 VAL A 134      30.230 -24.049  34.828  1.00  0.00           H  
ATOM   1968  N   VAL A 135      30.999 -20.295  38.391  1.00 43.90      A    N  
ATOM   1969  CA  VAL A 135      31.345 -18.957  38.861  1.00 43.72      A    C  
ATOM   1970  C   VAL A 135      32.853 -18.754  38.646  1.00 42.85      A    C  
ATOM   1971  O   VAL A 135      33.651 -19.576  39.097  1.00 44.23      A    O  
ATOM   1972  CB  VAL A 135      31.038 -18.777  40.374  1.00 45.13      A    C  
ATOM   1973  CG1 VAL A 135      31.534 -17.440  40.970  1.00 43.79      A    C  
ATOM   1974  CG2 VAL A 135      29.536 -18.947  40.655  1.00 45.36      A    C  
ATOM   1975  H   VAL A 135      31.417 -21.060  38.906  1.00  0.00           H  
ATOM   1976  HA  VAL A 135      30.788 -18.205  38.302  1.00  0.00           H  
ATOM   1977  HB  VAL A 135      31.547 -19.573  40.915  1.00  0.00           H  
ATOM   1978 HG11 VAL A 135      31.222 -17.339  42.009  1.00  0.00           H  
ATOM   1979 HG12 VAL A 135      32.621 -17.359  40.968  1.00  0.00           H  
ATOM   1980 HG13 VAL A 135      31.134 -16.588  40.419  1.00  0.00           H  
ATOM   1981 HG21 VAL A 135      29.295 -18.756  41.700  1.00  0.00           H  
ATOM   1982 HG22 VAL A 135      28.941 -18.264  40.051  1.00  0.00           H  
ATOM   1983 HG23 VAL A 135      29.208 -19.962  40.432  1.00  0.00           H  
ATOM   1984  N   VAL A 136      33.206 -17.646  37.981  1.00 41.78      A    N  
ATOM   1985  CA  VAL A 136      34.581 -17.239  37.716  1.00 44.43      A    C  
ATOM   1986  C   VAL A 136      34.944 -16.126  38.703  1.00 42.90      A    C  
ATOM   1987  O   VAL A 136      34.207 -15.145  38.801  1.00 41.28      A    O  
ATOM   1988  CB  VAL A 136      34.753 -16.625  36.298  1.00 49.64      A    C  
ATOM   1989  CG1 VAL A 136      36.234 -16.457  35.909  1.00 49.77      A    C  
ATOM   1990  CG2 VAL A 136      34.040 -17.445  35.224  1.00 54.46      A    C  
ATOM   1991  H   VAL A 136      32.487 -17.008  37.660  1.00  0.00           H  
ATOM   1992  HA  VAL A 136      35.261 -18.084  37.827  1.00  0.00           H  
ATOM   1993  HB  VAL A 136      34.295 -15.634  36.264  1.00  0.00           H  
ATOM   1994 HG11 VAL A 136      36.330 -16.040  34.907  1.00  0.00           H  
ATOM   1995 HG12 VAL A 136      36.766 -15.790  36.586  1.00  0.00           H  
ATOM   1996 HG13 VAL A 136      36.749 -17.417  35.915  1.00  0.00           H  
ATOM   1997 HG21 VAL A 136      34.191 -16.993  34.245  1.00  0.00           H  
ATOM   1998 HG22 VAL A 136      34.409 -18.471  35.188  1.00  0.00           H  
ATOM   1999 HG23 VAL A 136      32.967 -17.478  35.407  1.00  0.00           H  
ATOM   2000  N   VAL A 137      36.088 -16.284  39.377  1.00 42.35      A    N  
ATOM   2001  CA  VAL A 137      36.672 -15.265  40.239  1.00 42.27      A    C  
ATOM   2002  C   VAL A 137      37.838 -14.632  39.463  1.00 44.21      A    C  
ATOM   2003  O   VAL A 137      38.736 -15.359  39.040  1.00 41.94      A    O  
ATOM   2004  CB  VAL A 137      37.212 -15.876  41.559  1.00 41.87      A    C  
ATOM   2005  CG1 VAL A 137      37.834 -14.837  42.506  1.00 41.38      A    C  
ATOM   2006  CG2 VAL A 137      36.112 -16.652  42.306  1.00 42.78      A    C  
ATOM   2007  H   VAL A 137      36.647 -17.114  39.227  1.00  0.00           H  
ATOM   2008  HA  VAL A 137      35.938 -14.505  40.500  1.00  0.00           H  
ATOM   2009  HB  VAL A 137      38.006 -16.578  41.312  1.00  0.00           H  
ATOM   2010 HG11 VAL A 137      38.189 -15.305  43.425  1.00  0.00           H  
ATOM   2011 HG12 VAL A 137      38.689 -14.329  42.061  1.00  0.00           H  
ATOM   2012 HG13 VAL A 137      37.100 -14.083  42.785  1.00  0.00           H  
ATOM   2013 HG21 VAL A 137      36.476 -17.043  43.257  1.00  0.00           H  
ATOM   2014 HG22 VAL A 137      35.253 -16.015  42.513  1.00  0.00           H  
ATOM   2015 HG23 VAL A 137      35.760 -17.505  41.727  1.00  0.00           H  
ATOM   2016  N   ARG A 138      37.779 -13.307  39.263  1.00 44.24      A    N  
ATOM   2017  CA  ARG A 138      38.762 -12.536  38.498  1.00 47.74      A    C  
ATOM   2018  C   ARG A 138      39.490 -11.522  39.393  1.00 49.68      A    C  
ATOM   2019  O   ARG A 138      39.112 -11.325  40.548  1.00 48.84      A    O  
ATOM   2020  CB  ARG A 138      38.068 -11.839  37.309  1.00 46.59      A    C  
ATOM   2021  CG  ARG A 138      37.363 -12.804  36.342  1.00 49.12      A    C  
ATOM   2022  CD  ARG A 138      36.742 -12.083  35.137  1.00 53.70      A    C  
ATOM   2023  NE  ARG A 138      36.206 -13.032  34.146  1.00 53.14      A    N  
ATOM   2024  CZ  ARG A 138      36.825 -13.521  33.054  1.00 57.82      A    C  
ATOM   2025  NH2 ARG A 138      36.169 -14.392  32.278  1.00 51.88      A    N1+
ATOM   2026  NH1 ARG A 138      38.075 -13.176  32.714  1.00 64.64      A    N  
ATOM   2027  H   ARG A 138      36.993 -12.785  39.629  1.00  0.00           H  
ATOM   2028  HA  ARG A 138      39.525 -13.203  38.095  1.00  0.00           H  
ATOM   2029  HB3 ARG A 138      38.816 -11.291  36.738  1.00  0.00           H  
ATOM   2030  HB2 ARG A 138      37.354 -11.098  37.673  1.00  0.00           H  
ATOM   2031  HG3 ARG A 138      36.545 -13.256  36.905  1.00  0.00           H  
ATOM   2032  HG2 ARG A 138      38.009 -13.626  36.033  1.00  0.00           H  
ATOM   2033  HD3 ARG A 138      37.392 -11.316  34.714  1.00  0.00           H  
ATOM   2034  HD2 ARG A 138      35.856 -11.555  35.492  1.00  0.00           H  
ATOM   2035  HE  ARG A 138      35.271 -13.361  34.341  1.00  0.00           H  
ATOM   2036 HH22 ARG A 138      36.601 -14.763  31.446  1.00  0.00           H  
ATOM   2037 HH21 ARG A 138      35.226 -14.674  32.508  1.00  0.00           H  
ATOM   2038 HH12 ARG A 138      38.502 -13.543  31.879  1.00  0.00           H  
ATOM   2039 HH11 ARG A 138      38.601 -12.533  33.294  1.00  0.00           H  
ATOM   2040  N   GLU A 139      40.548 -10.916  38.830  1.00 52.50      A    N  
ATOM   2041  CA  GLU A 139      41.457  -9.990  39.506  1.00 54.35      A    C  
ATOM   2042  C   GLU A 139      40.784  -8.650  39.873  1.00 48.87      A    C  
ATOM   2043  O   GLU A 139      41.064  -8.115  40.945  1.00 49.59      A    O  
ATOM   2044  CB  GLU A 139      42.687  -9.766  38.593  1.00 62.83      A    C  
ATOM   2045  CG  GLU A 139      44.006  -9.539  39.359  1.00 75.07      A    C  
ATOM   2046  CD  GLU A 139      44.700 -10.859  39.727  1.00 82.97      A    C  
ATOM   2047  OE1 GLU A 139      45.295 -11.469  38.812  1.00 86.92      A    O  
ATOM   2048  OE2 GLU A 139      44.634 -11.239  40.918  1.00 81.07      A    O1-
ATOM   2049  H   GLU A 139      40.805 -11.163  37.884  1.00  0.00           H  
ATOM   2050  HA  GLU A 139      41.779 -10.470  40.429  1.00  0.00           H  
ATOM   2051  HB3 GLU A 139      42.519  -8.896  37.957  1.00  0.00           H  
ATOM   2052  HB2 GLU A 139      42.803 -10.592  37.890  1.00  0.00           H  
ATOM   2053  HG3 GLU A 139      43.835  -8.930  40.248  1.00  0.00           H  
ATOM   2054  HG2 GLU A 139      44.688  -8.962  38.733  1.00  0.00           H  
ATOM   2055  N   THR A 140      39.913  -8.146  38.983  1.00 43.40      A    N  
ATOM   2056  CA  THR A 140      39.172  -6.889  39.124  1.00 42.44      A    C  
ATOM   2057  C   THR A 140      37.734  -7.056  38.581  1.00 47.70      A    C  
ATOM   2058  O   THR A 140      37.392  -8.115  38.050  1.00 44.43      A    O  
ATOM   2059  CB  THR A 140      39.873  -5.708  38.387  1.00 41.88      A    C  
ATOM   2060  OG1 THR A 140      39.710  -5.752  36.983  1.00 39.40      A    O  
ATOM   2061  CG2 THR A 140      41.363  -5.536  38.721  1.00 39.95      A    C  
ATOM   2062  H   THR A 140      39.723  -8.663  38.135  1.00  0.00           H  
ATOM   2063  HA  THR A 140      39.092  -6.629  40.179  1.00  0.00           H  
ATOM   2064  HB  THR A 140      39.384  -4.787  38.709  1.00  0.00           H  
ATOM   2065  HG1 THR A 140      39.700  -6.673  36.712  1.00  0.00           H  
ATOM   2066 HG21 THR A 140      41.762  -4.628  38.268  1.00  0.00           H  
ATOM   2067 HG22 THR A 140      41.516  -5.461  39.798  1.00  0.00           H  
ATOM   2068 HG23 THR A 140      41.960  -6.372  38.356  1.00  0.00           H  
ATOM   2069  N   ALA A 141      36.916  -5.999  38.736  1.00 51.61      A    N  
ATOM   2070  CA  ALA A 141      35.527  -5.917  38.268  1.00 55.60      A    C  
ATOM   2071  C   ALA A 141      35.347  -6.033  36.741  1.00 56.90      A    C  
ATOM   2072  O   ALA A 141      34.265  -6.420  36.304  1.00 50.69      A    O  
ATOM   2073  CB  ALA A 141      34.923  -4.597  38.770  1.00 58.62      A    C  
ATOM   2074  H   ALA A 141      37.265  -5.173  39.198  1.00  0.00           H  
ATOM   2075  HA  ALA A 141      34.977  -6.741  38.727  1.00  0.00           H  
ATOM   2076  HB1 ALA A 141      33.872  -4.512  38.495  1.00  0.00           H  
ATOM   2077  HB2 ALA A 141      34.980  -4.527  39.856  1.00  0.00           H  
ATOM   2078  HB3 ALA A 141      35.444  -3.734  38.355  1.00  0.00           H  
ATOM   2079  N   ASP A 142      36.404  -5.717  35.969  1.00 65.29      A    N  
ATOM   2080  CA  ASP A 142      36.481  -5.847  34.513  1.00 65.01      A    C  
ATOM   2081  C   ASP A 142      36.411  -7.349  34.135  1.00 61.21      A    C  
ATOM   2082  O   ASP A 142      37.280  -8.101  34.579  1.00 53.51      A    O  
ATOM   2083  CB  ASP A 142      37.795  -5.180  34.016  1.00 71.74      A    C  
ATOM   2084  CG  ASP A 142      38.025  -5.030  32.497  1.00 73.43      A    C  
ATOM   2085  OD1 ASP A 142      37.234  -5.559  31.685  1.00 69.19      A    O  
ATOM   2086  OD2 ASP A 142      39.044  -4.391  32.159  1.00 75.76      A    O1-
ATOM   2087  H   ASP A 142      37.257  -5.418  36.420  1.00  0.00           H  
ATOM   2088  HA  ASP A 142      35.647  -5.273  34.113  1.00  0.00           H  
ATOM   2089  HB3 ASP A 142      38.648  -5.718  34.431  1.00  0.00           H  
ATOM   2090  HB2 ASP A 142      37.861  -4.185  34.458  1.00  0.00           H  
ATOM   2091  N   PRO A 143      35.397  -7.771  33.340  1.00 65.48      A    N  
ATOM   2092  CA  PRO A 143      35.229  -9.187  32.952  1.00 65.31      A    C  
ATOM   2093  C   PRO A 143      36.266  -9.753  31.951  1.00 63.21      A    C  
ATOM   2094  O   PRO A 143      36.078 -10.879  31.494  1.00 57.77      A    O  
ATOM   2095  CB  PRO A 143      33.787  -9.240  32.420  1.00 66.12      A    C  
ATOM   2096  CG  PRO A 143      33.538  -7.853  31.857  1.00 68.39      A    C  
ATOM   2097  CD  PRO A 143      34.299  -6.950  32.817  1.00 68.67      A    C  
ATOM   2098  HA  PRO A 143      35.288  -9.814  33.843  1.00  0.00           H  
ATOM   2099  HB3 PRO A 143      33.107  -9.421  33.254  1.00  0.00           H  
ATOM   2100  HB2 PRO A 143      33.604 -10.023  31.685  1.00  0.00           H  
ATOM   2101  HG3 PRO A 143      32.482  -7.600  31.770  1.00  0.00           H  
ATOM   2102  HG2 PRO A 143      33.980  -7.784  30.865  1.00  0.00           H  
ATOM   2103  HD2 PRO A 143      34.633  -6.049  32.304  1.00  0.00           H  
ATOM   2104  HD3 PRO A 143      33.655  -6.655  33.646  1.00  0.00           H  
ATOM   2105  N   LYS A 144      37.339  -9.000  31.654  1.00 64.60      A    N  
ATOM   2106  CA  LYS A 144      38.498  -9.424  30.860  1.00 69.82      A    C  
ATOM   2107  C   LYS A 144      39.822  -9.319  31.644  1.00 65.03      A    C  
ATOM   2108  O   LYS A 144      40.883  -9.467  31.037  1.00 61.88      A    O  
ATOM   2109  CB  LYS A 144      38.533  -8.625  29.541  1.00 80.61      A    C  
ATOM   2110  CG  LYS A 144      37.483  -9.089  28.511  1.00 84.86      A    C  
ATOM   2111  CD  LYS A 144      36.814  -7.915  27.786  1.00 88.37      A    C  
ATOM   2112  CE  LYS A 144      35.758  -7.233  28.671  1.00 94.85      A    C  
ATOM   2113  NZ  LYS A 144      35.371  -5.909  28.158  1.00 99.28      A    N1+
ATOM   2114  H   LYS A 144      37.403  -8.067  32.039  1.00  0.00           H  
ATOM   2115  HA  LYS A 144      38.405 -10.482  30.610  1.00  0.00           H  
ATOM   2116  HB3 LYS A 144      39.505  -8.713  29.056  1.00  0.00           H  
ATOM   2117  HB2 LYS A 144      38.429  -7.563  29.769  1.00  0.00           H  
ATOM   2118  HG3 LYS A 144      36.717  -9.709  28.978  1.00  0.00           H  
ATOM   2119  HG2 LYS A 144      37.970  -9.733  27.779  1.00  0.00           H  
ATOM   2120  HD3 LYS A 144      36.351  -8.273  26.866  1.00  0.00           H  
ATOM   2121  HD2 LYS A 144      37.581  -7.201  27.480  1.00  0.00           H  
ATOM   2122  HE3 LYS A 144      36.131  -7.094  29.684  1.00  0.00           H  
ATOM   2123  HE2 LYS A 144      34.873  -7.865  28.744  1.00  0.00           H  
ATOM   2124  HZ1 LYS A 144      34.677  -5.503  28.769  1.00  0.00           H  
ATOM   2125  HZ2 LYS A 144      36.183  -5.309  28.136  1.00  0.00           H  
ATOM   2126  HZ3 LYS A 144      34.991  -6.000  27.228  1.00  0.00           H  
ATOM   2127  N   SER A 145      39.758  -9.123  32.974  1.00 59.02      A    N  
ATOM   2128  CA  SER A 145      40.904  -9.271  33.877  1.00 56.45      A    C  
ATOM   2129  C   SER A 145      41.192 -10.758  34.166  1.00 53.70      A    C  
ATOM   2130  O   SER A 145      40.306 -11.595  33.986  1.00 52.16      A    O  
ATOM   2131  CB  SER A 145      40.662  -8.434  35.148  1.00 57.57      A    C  
ATOM   2132  OG  SER A 145      39.668  -8.971  35.995  1.00 55.53      A    O  
ATOM   2133  H   SER A 145      38.858  -9.000  33.416  1.00  0.00           H  
ATOM   2134  HA  SER A 145      41.782  -8.854  33.380  1.00  0.00           H  
ATOM   2135  HB3 SER A 145      40.385  -7.416  34.876  1.00  0.00           H  
ATOM   2136  HB2 SER A 145      41.585  -8.359  35.723  1.00  0.00           H  
ATOM   2137  HG  SER A 145      38.803  -8.759  35.627  1.00  0.00           H  
ATOM   2138  N   ALA A 146      42.434 -11.055  34.584  1.00 48.63      A    N  
ATOM   2139  CA  ALA A 146      42.962 -12.409  34.783  1.00 47.92      A    C  
ATOM   2140  C   ALA A 146      42.107 -13.283  35.716  1.00 52.13      A    C  
ATOM   2141  O   ALA A 146      41.822 -12.871  36.840  1.00 52.05      A    O  
ATOM   2142  CB  ALA A 146      44.400 -12.309  35.309  1.00 47.93      A    C  
ATOM   2143  H   ALA A 146      43.097 -10.308  34.725  1.00  0.00           H  
ATOM   2144  HA  ALA A 146      42.997 -12.884  33.801  1.00  0.00           H  
ATOM   2145  HB1 ALA A 146      44.825 -13.295  35.501  1.00  0.00           H  
ATOM   2146  HB2 ALA A 146      45.047 -11.808  34.588  1.00  0.00           H  
ATOM   2147  HB3 ALA A 146      44.441 -11.742  36.238  1.00  0.00           H  
ATOM   2148  N   VAL A 147      41.726 -14.472  35.220  1.00 52.75      A    N  
ATOM   2149  CA  VAL A 147      40.996 -15.482  35.984  1.00 50.19      A    C  
ATOM   2150  C   VAL A 147      41.906 -16.067  37.077  1.00 51.75      A    C  
ATOM   2151  O   VAL A 147      42.991 -16.562  36.770  1.00 55.16      A    O  
ATOM   2152  CB  VAL A 147      40.492 -16.656  35.094  1.00 47.29      A    C  
ATOM   2153  CG1 VAL A 147      39.810 -17.788  35.896  1.00 43.50      A    C  
ATOM   2154  CG2 VAL A 147      39.537 -16.158  33.998  1.00 45.62      A    C  
ATOM   2155  H   VAL A 147      42.007 -14.737  34.288  1.00  0.00           H  
ATOM   2156  HA  VAL A 147      40.132 -15.002  36.447  1.00  0.00           H  
ATOM   2157  HB  VAL A 147      41.348 -17.098  34.582  1.00  0.00           H  
ATOM   2158 HG11 VAL A 147      39.311 -18.498  35.241  1.00  0.00           H  
ATOM   2159 HG12 VAL A 147      40.521 -18.359  36.494  1.00  0.00           H  
ATOM   2160 HG13 VAL A 147      39.058 -17.384  36.574  1.00  0.00           H  
ATOM   2161 HG21 VAL A 147      39.160 -16.982  33.394  1.00  0.00           H  
ATOM   2162 HG22 VAL A 147      38.679 -15.644  34.430  1.00  0.00           H  
ATOM   2163 HG23 VAL A 147      40.033 -15.464  33.320  1.00  0.00           H  
ATOM   2164  N   LYS A 148      41.423 -15.996  38.321  1.00 53.14      A    N  
ATOM   2165  CA  LYS A 148      42.074 -16.567  39.492  1.00 50.89      A    C  
ATOM   2166  C   LYS A 148      41.583 -18.001  39.718  1.00 50.60      A    C  
ATOM   2167  O   LYS A 148      42.404 -18.890  39.935  1.00 57.39      A    O  
ATOM   2168  CB  LYS A 148      41.770 -15.699  40.728  1.00 48.53      A    C  
ATOM   2169  CG  LYS A 148      42.189 -14.227  40.565  1.00 50.31      A    C  
ATOM   2170  CD  LYS A 148      42.052 -13.410  41.856  1.00 50.98      A    C  
ATOM   2171  CE  LYS A 148      43.093 -13.791  42.922  1.00 48.36      A    C  
ATOM   2172  NZ  LYS A 148      43.051 -12.874  44.071  1.00 48.99      A    N1+
ATOM   2173  H   LYS A 148      40.519 -15.573  38.483  1.00  0.00           H  
ATOM   2174  HA  LYS A 148      43.156 -16.590  39.347  1.00  0.00           H  
ATOM   2175  HB3 LYS A 148      42.282 -16.139  41.583  1.00  0.00           H  
ATOM   2176  HB2 LYS A 148      40.706 -15.733  40.968  1.00  0.00           H  
ATOM   2177  HG3 LYS A 148      41.576 -13.758  39.796  1.00  0.00           H  
ATOM   2178  HG2 LYS A 148      43.216 -14.167  40.201  1.00  0.00           H  
ATOM   2179  HD3 LYS A 148      41.045 -13.540  42.254  1.00  0.00           H  
ATOM   2180  HD2 LYS A 148      42.136 -12.352  41.610  1.00  0.00           H  
ATOM   2181  HE3 LYS A 148      44.096 -13.758  42.497  1.00  0.00           H  
ATOM   2182  HE2 LYS A 148      42.926 -14.804  43.286  1.00  0.00           H  
ATOM   2183  HZ1 LYS A 148      42.130 -12.910  44.487  1.00  0.00           H  
ATOM   2184  HZ2 LYS A 148      43.745 -13.148  44.750  1.00  0.00           H  
ATOM   2185  HZ3 LYS A 148      43.243 -11.935  43.750  1.00  0.00           H  
ATOM   2186  N   GLU A 149      40.252 -18.184  39.670  1.00 51.42      A    N  
ATOM   2187  CA  GLU A 149      39.569 -19.441  39.956  1.00 51.74      A    C  
ATOM   2188  C   GLU A 149      38.386 -19.628  39.001  1.00 51.48      A    C  
ATOM   2189  O   GLU A 149      37.723 -18.654  38.645  1.00 45.66      A    O  
ATOM   2190  CB  GLU A 149      39.033 -19.436  41.410  1.00 54.26      A    C  
ATOM   2191  CG  GLU A 149      40.070 -19.176  42.526  1.00 59.68      A    C  
ATOM   2192  CD  GLU A 149      41.090 -20.302  42.761  1.00 62.56      A    C  
ATOM   2193  OE1 GLU A 149      40.815 -21.454  42.358  1.00 58.68      A    O  
ATOM   2194  OE2 GLU A 149      42.138 -19.996  43.369  1.00 65.85      A    O1-
ATOM   2195  H   GLU A 149      39.652 -17.398  39.460  1.00  0.00           H  
ATOM   2196  HA  GLU A 149      40.256 -20.278  39.817  1.00  0.00           H  
ATOM   2197  HB3 GLU A 149      38.536 -20.385  41.604  1.00  0.00           H  
ATOM   2198  HB2 GLU A 149      38.234 -18.705  41.507  1.00  0.00           H  
ATOM   2199  HG3 GLU A 149      39.522 -19.035  43.453  1.00  0.00           H  
ATOM   2200  HG2 GLU A 149      40.588 -18.232  42.358  1.00  0.00           H  
ATOM   2201  N   ARG A 150      38.091 -20.902  38.707  1.00 53.21      A    N  
ATOM   2202  CA  ARG A 150      36.788 -21.356  38.232  1.00 53.47      A    C  
ATOM   2203  C   ARG A 150      36.252 -22.334  39.281  1.00 53.04      A    C  
ATOM   2204  O   ARG A 150      36.973 -23.236  39.712  1.00 65.99      A    O  
ATOM   2205  CB  ARG A 150      36.896 -22.039  36.858  1.00 55.51      A    C  
ATOM   2206  CG  ARG A 150      37.031 -21.037  35.705  1.00 57.50      A    C  
ATOM   2207  CD  ARG A 150      36.975 -21.722  34.332  1.00 64.14      A    C  
ATOM   2208  NE  ARG A 150      36.863 -20.734  33.247  1.00 68.18      A    N  
ATOM   2209  CZ  ARG A 150      37.833 -20.025  32.643  1.00 78.79      A    C  
ATOM   2210  NH2 ARG A 150      37.486 -19.132  31.710  1.00 80.02      A    N1+
ATOM   2211  NH1 ARG A 150      39.131 -20.178  32.944  1.00 77.62      A    N  
ATOM   2212  H   ARG A 150      38.696 -21.633  39.050  1.00  0.00           H  
ATOM   2213  HA  ARG A 150      36.085 -20.524  38.157  1.00  0.00           H  
ATOM   2214  HB3 ARG A 150      35.989 -22.620  36.683  1.00  0.00           H  
ATOM   2215  HB2 ARG A 150      37.721 -22.753  36.844  1.00  0.00           H  
ATOM   2216  HG3 ARG A 150      38.004 -20.558  35.817  1.00  0.00           H  
ATOM   2217  HG2 ARG A 150      36.292 -20.237  35.776  1.00  0.00           H  
ATOM   2218  HD3 ARG A 150      36.174 -22.459  34.279  1.00  0.00           H  
ATOM   2219  HD2 ARG A 150      37.900 -22.275  34.172  1.00  0.00           H  
ATOM   2220  HE  ARG A 150      35.908 -20.544  32.957  1.00  0.00           H  
ATOM   2221 HH22 ARG A 150      38.183 -18.596  31.215  1.00  0.00           H  
ATOM   2222 HH21 ARG A 150      36.503 -18.973  31.514  1.00  0.00           H  
ATOM   2223 HH12 ARG A 150      39.841 -19.641  32.469  1.00  0.00           H  
ATOM   2224 HH11 ARG A 150      39.405 -20.853  33.643  1.00  0.00           H  
ATOM   2225  N   LEU A 151      34.992 -22.108  39.670  1.00 47.40      A    N  
ATOM   2226  CA  LEU A 151      34.303 -22.829  40.728  1.00 46.97      A    C  
ATOM   2227  C   LEU A 151      33.078 -23.502  40.107  1.00 53.50      A    C  
ATOM   2228  O   LEU A 151      32.105 -22.813  39.796  1.00 57.48      A    O  
ATOM   2229  CB  LEU A 151      33.887 -21.833  41.843  1.00 40.58      A    C  
ATOM   2230  CG  LEU A 151      35.019 -20.949  42.417  1.00 40.90      A    C  
ATOM   2231  CD1 LEU A 151      34.458 -19.958  43.457  1.00 38.61      A    C  
ATOM   2232  CD2 LEU A 151      36.172 -21.795  42.987  1.00 38.09      A    C  
ATOM   2233  H   LEU A 151      34.479 -21.333  39.268  1.00  0.00           H  
ATOM   2234  HA  LEU A 151      34.941 -23.601  41.162  1.00  0.00           H  
ATOM   2235  HB3 LEU A 151      33.426 -22.397  42.655  1.00  0.00           H  
ATOM   2236  HB2 LEU A 151      33.112 -21.165  41.468  1.00  0.00           H  
ATOM   2237  HG  LEU A 151      35.434 -20.342  41.611  1.00  0.00           H  
ATOM   2238 HD11 LEU A 151      35.134 -19.792  44.294  1.00  0.00           H  
ATOM   2239 HD12 LEU A 151      34.268 -18.986  43.003  1.00  0.00           H  
ATOM   2240 HD13 LEU A 151      33.515 -20.307  43.877  1.00  0.00           H  
ATOM   2241 HD21 LEU A 151      36.581 -21.395  43.913  1.00  0.00           H  
ATOM   2242 HD22 LEU A 151      35.840 -22.808  43.195  1.00  0.00           H  
ATOM   2243 HD23 LEU A 151      36.994 -21.869  42.277  1.00  0.00           H  
ATOM   2244  N   GLN A 152      33.144 -24.834  39.941  1.00 58.92      A    N  
ATOM   2245  CA  GLN A 152      31.996 -25.647  39.545  1.00 62.79      A    C  
ATOM   2246  C   GLN A 152      31.005 -25.761  40.712  1.00 53.61      A    C  
ATOM   2247  O   GLN A 152      31.417 -26.075  41.829  1.00 50.06      A    O  
ATOM   2248  CB  GLN A 152      32.452 -27.024  39.031  1.00 69.78      A    C  
ATOM   2249  CG  GLN A 152      33.162 -26.930  37.664  1.00 83.79      A    C  
ATOM   2250  CD  GLN A 152      33.498 -28.287  37.041  1.00 97.80      A    C  
ATOM   2251  OE1 GLN A 152      33.417 -28.443  35.825  1.00106.03      A    O  
ATOM   2252  NE2 GLN A 152      33.891 -29.271  37.853  1.00 99.20      A    N  
ATOM   2253  H   GLN A 152      33.974 -25.338  40.223  1.00  0.00           H  
ATOM   2254  HA  GLN A 152      31.500 -25.138  38.719  1.00  0.00           H  
ATOM   2255  HB3 GLN A 152      31.581 -27.674  38.931  1.00  0.00           H  
ATOM   2256  HB2 GLN A 152      33.102 -27.495  39.770  1.00  0.00           H  
ATOM   2257  HG3 GLN A 152      34.086 -26.359  37.759  1.00  0.00           H  
ATOM   2258  HG2 GLN A 152      32.531 -26.383  36.963  1.00  0.00           H  
ATOM   2259 HE22 GLN A 152      34.122 -30.177  37.471  1.00  0.00           H  
ATOM   2260 HE21 GLN A 152      33.955 -29.120  38.848  1.00  0.00           H  
ATOM   2261  N   ALA A 153      29.737 -25.446  40.421  1.00 45.58      A    N  
ATOM   2262  CA  ALA A 153      28.697 -25.188  41.404  1.00 49.77      A    C  
ATOM   2263  C   ALA A 153      27.401 -25.877  40.975  1.00 46.75      A    C  
ATOM   2264  O   ALA A 153      26.885 -25.572  39.900  1.00 48.00      A    O  
ATOM   2265  CB  ALA A 153      28.498 -23.665  41.478  1.00 55.13      A    C  
ATOM   2266  H   ALA A 153      29.493 -25.217  39.465  1.00  0.00           H  
ATOM   2267  HA  ALA A 153      28.994 -25.547  42.389  1.00  0.00           H  
ATOM   2268  HB1 ALA A 153      27.911 -23.385  42.349  1.00  0.00           H  
ATOM   2269  HB2 ALA A 153      29.453 -23.147  41.542  1.00  0.00           H  
ATOM   2270  HB3 ALA A 153      27.996 -23.274  40.593  1.00  0.00           H  
ATOM   2271  N   ASP A 154      26.861 -26.747  41.845  1.00 46.81      A    N  
ATOM   2272  CA  ASP A 154      25.504 -27.293  41.694  1.00 51.10      A    C  
ATOM   2273  C   ASP A 154      24.426 -26.237  41.991  1.00 49.50      A    C  
ATOM   2274  O   ASP A 154      23.338 -26.323  41.428  1.00 52.76      A    O  
ATOM   2275  CB  ASP A 154      25.243 -28.556  42.553  1.00 54.83      A    C  
ATOM   2276  CG  ASP A 154      26.130 -29.782  42.268  1.00 57.46      A    C  
ATOM   2277  OD1 ASP A 154      26.806 -29.817  41.215  1.00 57.21      A    O  
ATOM   2278  OD2 ASP A 154      26.039 -30.728  43.080  1.00 60.26      A    O1-
ATOM   2279  H   ASP A 154      27.351 -26.986  42.695  1.00  0.00           H  
ATOM   2280  HA  ASP A 154      25.371 -27.574  40.647  1.00  0.00           H  
ATOM   2281  HB3 ASP A 154      24.205 -28.872  42.436  1.00  0.00           H  
ATOM   2282  HB2 ASP A 154      25.373 -28.302  43.606  1.00  0.00           H  
ATOM   2283  N   HIS A 155      24.760 -25.269  42.857  1.00 49.39      A    N  
ATOM   2284  CA  HIS A 155      23.910 -24.184  43.332  1.00 45.04      A    C  
ATOM   2285  C   HIS A 155      24.759 -22.910  43.397  1.00 45.43      A    C  
ATOM   2286  O   HIS A 155      25.900 -22.977  43.849  1.00 39.36      A    O  
ATOM   2287  CB  HIS A 155      23.372 -24.566  44.727  1.00 48.66      A    C  
ATOM   2288  CG  HIS A 155      22.519 -25.811  44.734  1.00 48.03      A    C  
ATOM   2289  ND1 HIS A 155      21.212 -25.839  44.282  1.00 45.18      A    N  
ATOM   2290  CE1 HIS A 155      20.784 -27.099  44.394  1.00 45.94      A    C  
ATOM   2291  NE2 HIS A 155      21.698 -27.923  44.888  1.00 43.75      A    N  
ATOM   2292  CD2 HIS A 155      22.809 -27.106  45.102  1.00 42.52      A    C  
ATOM   2293  H   HIS A 155      25.680 -25.296  43.274  1.00  0.00           H  
ATOM   2294  HA  HIS A 155      23.079 -24.025  42.644  1.00  0.00           H  
ATOM   2295  HB3 HIS A 155      22.824 -23.741  45.172  1.00  0.00           H  
ATOM   2296  HB2 HIS A 155      24.199 -24.734  45.413  1.00  0.00           H  
ATOM   2297  HD1 HIS A 155      20.672 -25.057  43.935  1.00  0.00           H  
ATOM   2298  HE1 HIS A 155      19.790 -27.414  44.112  1.00  0.00           H  
ATOM   2299  HD2 HIS A 155      23.731 -27.513  45.489  1.00  0.00           H  
ATOM   2300  N   ILE A 156      24.199 -21.773  42.957  1.00 42.87      A    N  
ATOM   2301  CA  ILE A 156      24.878 -20.475  43.000  1.00 45.23      A    C  
ATOM   2302  C   ILE A 156      23.962 -19.465  43.708  1.00 44.91      A    C  
ATOM   2303  O   ILE A 156      22.779 -19.388  43.384  1.00 39.25      A    O  
ATOM   2304  CB  ILE A 156      25.240 -19.931  41.582  1.00 49.34      A    C  
ATOM   2305  CG1 ILE A 156      26.156 -20.912  40.810  1.00 50.64      A    C  
ATOM   2306  CG2 ILE A 156      25.890 -18.527  41.619  1.00 45.86      A    C  
ATOM   2307  CD1 ILE A 156      26.337 -20.579  39.319  1.00 51.97      A    C  
ATOM   2308  H   ILE A 156      23.252 -21.774  42.602  1.00  0.00           H  
ATOM   2309  HA  ILE A 156      25.801 -20.553  43.570  1.00  0.00           H  
ATOM   2310  HB  ILE A 156      24.312 -19.843  41.021  1.00  0.00           H  
ATOM   2311 HG13 ILE A 156      25.761 -21.926  40.863  1.00  0.00           H  
ATOM   2312 HG12 ILE A 156      27.132 -20.950  41.294  1.00  0.00           H  
ATOM   2313 HG21 ILE A 156      26.173 -18.193  40.623  1.00  0.00           H  
ATOM   2314 HG22 ILE A 156      25.217 -17.765  42.012  1.00  0.00           H  
ATOM   2315 HG23 ILE A 156      26.790 -18.525  42.234  1.00  0.00           H  
ATOM   2316 HD11 ILE A 156      26.677 -21.457  38.770  1.00  0.00           H  
ATOM   2317 HD12 ILE A 156      25.402 -20.250  38.865  1.00  0.00           H  
ATOM   2318 HD13 ILE A 156      27.078 -19.796  39.166  1.00  0.00           H  
ATOM   2319  N   LEU A 157      24.534 -18.699  44.646  1.00 43.08      A    N  
ATOM   2320  CA  LEU A 157      23.841 -17.664  45.405  1.00 41.62      A    C  
ATOM   2321  C   LEU A 157      24.468 -16.297  45.102  1.00 35.96      A    C  
ATOM   2322  O   LEU A 157      25.678 -16.135  45.244  1.00 30.43      A    O  
ATOM   2323  CB  LEU A 157      23.890 -18.040  46.904  1.00 43.71      A    C  
ATOM   2324  CG  LEU A 157      23.369 -16.972  47.893  1.00 45.69      A    C  
ATOM   2325  CD1 LEU A 157      21.935 -16.513  47.566  1.00 47.71      A    C  
ATOM   2326  CD2 LEU A 157      23.508 -17.469  49.344  1.00 44.66      A    C  
ATOM   2327  H   LEU A 157      25.520 -18.810  44.846  1.00  0.00           H  
ATOM   2328  HA  LEU A 157      22.794 -17.623  45.104  1.00  0.00           H  
ATOM   2329  HB3 LEU A 157      24.916 -18.287  47.172  1.00  0.00           H  
ATOM   2330  HB2 LEU A 157      23.321 -18.960  47.046  1.00  0.00           H  
ATOM   2331  HG  LEU A 157      24.013 -16.096  47.813  1.00  0.00           H  
ATOM   2332 HD11 LEU A 157      21.301 -16.470  48.446  1.00  0.00           H  
ATOM   2333 HD12 LEU A 157      21.935 -15.519  47.123  1.00  0.00           H  
ATOM   2334 HD13 LEU A 157      21.441 -17.176  46.863  1.00  0.00           H  
ATOM   2335 HD21 LEU A 157      24.068 -16.755  49.946  1.00  0.00           H  
ATOM   2336 HD22 LEU A 157      22.547 -17.626  49.831  1.00  0.00           H  
ATOM   2337 HD23 LEU A 157      24.036 -18.421  49.403  1.00  0.00           H  
ATOM   2338  N   LEU A 158      23.613 -15.337  44.722  1.00 31.93      A    N  
ATOM   2339  CA  LEU A 158      23.963 -13.941  44.480  1.00 34.98      A    C  
ATOM   2340  C   LEU A 158      23.645 -13.143  45.755  1.00 32.80      A    C  
ATOM   2341  O   LEU A 158      22.482 -13.049  46.142  1.00 33.58      A    O  
ATOM   2342  CB  LEU A 158      23.158 -13.410  43.268  1.00 34.33      A    C  
ATOM   2343  CG  LEU A 158      23.299 -14.228  41.961  1.00 32.06      A    C  
ATOM   2344  CD1 LEU A 158      22.298 -13.738  40.897  1.00 30.09      A    C  
ATOM   2345  CD2 LEU A 158      24.748 -14.254  41.431  1.00 32.09      A    C  
ATOM   2346  H   LEU A 158      22.634 -15.565  44.607  1.00  0.00           H  
ATOM   2347  HA  LEU A 158      25.029 -13.852  44.264  1.00  0.00           H  
ATOM   2348  HB3 LEU A 158      23.446 -12.377  43.076  1.00  0.00           H  
ATOM   2349  HB2 LEU A 158      22.100 -13.378  43.530  1.00  0.00           H  
ATOM   2350  HG  LEU A 158      23.027 -15.263  42.168  1.00  0.00           H  
ATOM   2351 HD11 LEU A 158      22.654 -13.913  39.883  1.00  0.00           H  
ATOM   2352 HD12 LEU A 158      21.350 -14.269  40.992  1.00  0.00           H  
ATOM   2353 HD13 LEU A 158      22.088 -12.673  40.997  1.00  0.00           H  
ATOM   2354 HD21 LEU A 158      24.827 -13.907  40.401  1.00  0.00           H  
ATOM   2355 HD22 LEU A 158      25.413 -13.624  42.019  1.00  0.00           H  
ATOM   2356 HD23 LEU A 158      25.152 -15.265  41.466  1.00  0.00           H  
ATOM   2357  N   ALA A 159      24.685 -12.603  46.401  1.00 30.98      A    N  
ATOM   2358  CA  ALA A 159      24.588 -11.900  47.681  1.00 32.63      A    C  
ATOM   2359  C   ALA A 159      25.563 -10.711  47.739  1.00 30.83      A    C  
ATOM   2360  O   ALA A 159      26.107 -10.417  48.802  1.00 32.26      A    O  
ATOM   2361  CB  ALA A 159      24.783 -12.909  48.830  1.00 34.08      A    C  
ATOM   2362  H   ALA A 159      25.625 -12.733  46.048  1.00  0.00           H  
ATOM   2363  HA  ALA A 159      23.593 -11.462  47.783  1.00  0.00           H  
ATOM   2364  HB1 ALA A 159      24.661 -12.436  49.805  1.00  0.00           H  
ATOM   2365  HB2 ALA A 159      24.051 -13.715  48.774  1.00  0.00           H  
ATOM   2366  HB3 ALA A 159      25.775 -13.361  48.799  1.00  0.00           H  
ATOM   2367  N   THR A 160      25.760 -10.045  46.588  1.00 28.17      A    N  
ATOM   2368  CA  THR A 160      26.651  -8.895  46.399  1.00 29.07      A    C  
ATOM   2369  C   THR A 160      26.127  -7.577  47.019  1.00 30.11      A    C  
ATOM   2370  O   THR A 160      26.893  -6.615  47.089  1.00 30.07      A    O  
ATOM   2371  CB  THR A 160      26.879  -8.636  44.888  1.00 30.56      A    C  
ATOM   2372  OG1 THR A 160      25.658  -8.345  44.241  1.00 32.91      A    O  
ATOM   2373  CG2 THR A 160      27.554  -9.810  44.170  1.00 31.38      A    C  
ATOM   2374  H   THR A 160      25.271 -10.346  45.758  1.00  0.00           H  
ATOM   2375  HA  THR A 160      27.610  -9.124  46.866  1.00  0.00           H  
ATOM   2376  HB  THR A 160      27.524  -7.765  44.761  1.00  0.00           H  
ATOM   2377  HG1 THR A 160      25.820  -7.701  43.543  1.00  0.00           H  
ATOM   2378 HG21 THR A 160      27.748  -9.569  43.125  1.00  0.00           H  
ATOM   2379 HG22 THR A 160      28.511 -10.030  44.639  1.00  0.00           H  
ATOM   2380 HG23 THR A 160      26.947 -10.716  44.197  1.00  0.00           H  
ATOM   2381  N   GLY A 161      24.863  -7.560  47.479  1.00 33.35      A    N  
ATOM   2382  CA  GLY A 161      24.258  -6.441  48.193  1.00 34.07      A    C  
ATOM   2383  C   GLY A 161      23.931  -5.286  47.240  1.00 35.30      A    C  
ATOM   2384  O   GLY A 161      23.499  -5.503  46.108  1.00 40.00      A    O  
ATOM   2385  H   GLY A 161      24.299  -8.389  47.369  1.00  0.00           H  
ATOM   2386  HA3 GLY A 161      24.918  -6.109  48.997  1.00  0.00           H  
ATOM   2387  HA2 GLY A 161      23.334  -6.784  48.659  1.00  0.00           H  
ATOM   2388  N   SER A 162      24.101  -4.059  47.749  1.00 37.91      A    N  
ATOM   2389  CA  SER A 162      23.814  -2.802  47.062  1.00 37.00      A    C  
ATOM   2390  C   SER A 162      25.029  -1.861  47.097  1.00 35.85      A    C  
ATOM   2391  O   SER A 162      26.073  -2.207  47.652  1.00 33.62      A    O  
ATOM   2392  CB  SER A 162      22.535  -2.178  47.667  1.00 36.87      A    C  
ATOM   2393  OG  SER A 162      22.701  -1.822  49.024  1.00 37.34      A    O  
ATOM   2394  H   SER A 162      24.467  -3.963  48.684  1.00  0.00           H  
ATOM   2395  HA  SER A 162      23.620  -3.003  46.009  1.00  0.00           H  
ATOM   2396  HB3 SER A 162      21.696  -2.862  47.560  1.00  0.00           H  
ATOM   2397  HB2 SER A 162      22.248  -1.278  47.127  1.00  0.00           H  
ATOM   2398  HG  SER A 162      22.477  -2.580  49.578  1.00  0.00           H  
ATOM   2399  N   TRP A 163      24.860  -0.685  46.475  1.00 36.91      A    N  
ATOM   2400  CA  TRP A 163      25.875   0.353  46.337  1.00 34.35      A    C  
ATOM   2401  C   TRP A 163      25.172   1.728  46.356  1.00 34.66      A    C  
ATOM   2402  O   TRP A 163      24.044   1.802  45.867  1.00 33.34      A    O  
ATOM   2403  CB  TRP A 163      26.617   0.099  45.008  1.00 32.34      A    C  
ATOM   2404  CG  TRP A 163      27.941   0.782  44.891  1.00 35.01      A    C  
ATOM   2405  CD1 TRP A 163      28.237   1.837  44.100  1.00 34.22      A    C  
ATOM   2406  NE1 TRP A 163      29.548   2.215  44.315  1.00 32.40      A    N  
ATOM   2407  CE2 TRP A 163      30.155   1.433  45.276  1.00 35.82      A    C  
ATOM   2408  CD2 TRP A 163      29.144   0.506  45.668  1.00 34.34      A    C  
ATOM   2409  CE3 TRP A 163      29.476  -0.426  46.679  1.00 36.89      A    C  
ATOM   2410  CZ3 TRP A 163      30.756  -0.437  47.269  1.00 35.61      A    C  
ATOM   2411  CH2 TRP A 163      31.737   0.483  46.853  1.00 34.55      A    C  
ATOM   2412  CZ2 TRP A 163      31.439   1.425  45.852  1.00 33.41      A    C  
ATOM   2413  H   TRP A 163      23.982  -0.492  46.012  1.00  0.00           H  
ATOM   2414  HA  TRP A 163      26.563   0.244  47.172  1.00  0.00           H  
ATOM   2415  HB3 TRP A 163      25.989   0.356  44.154  1.00  0.00           H  
ATOM   2416  HB2 TRP A 163      26.830  -0.966  44.908  1.00  0.00           H  
ATOM   2417  HD1 TRP A 163      27.543   2.306  43.417  1.00  0.00           H  
ATOM   2418  HE1 TRP A 163      29.978   2.988  43.828  1.00  0.00           H  
ATOM   2419  HE3 TRP A 163      28.736  -1.140  47.007  1.00  0.00           H  
ATOM   2420  HZ3 TRP A 163      30.988  -1.155  48.041  1.00  0.00           H  
ATOM   2421  HH2 TRP A 163      32.716   0.470  47.306  1.00  0.00           H  
ATOM   2422  HZ2 TRP A 163      32.183   2.141  45.536  1.00  0.00           H  
ATOM   2423  N   PRO A 164      25.815   2.791  46.903  1.00 31.95      A    N  
ATOM   2424  CA  PRO A 164      25.254   4.160  46.890  1.00 34.50      A    C  
ATOM   2425  C   PRO A 164      24.874   4.683  45.496  1.00 38.57      A    C  
ATOM   2426  O   PRO A 164      25.705   4.659  44.587  1.00 36.89      A    O  
ATOM   2427  CB  PRO A 164      26.359   5.029  47.512  1.00 32.44      A    C  
ATOM   2428  CG  PRO A 164      27.158   4.073  48.372  1.00 30.70      A    C  
ATOM   2429  CD  PRO A 164      27.115   2.779  47.578  1.00 32.60      A    C  
ATOM   2430  HA  PRO A 164      24.382   4.161  47.546  1.00  0.00           H  
ATOM   2431  HB3 PRO A 164      25.948   5.860  48.085  1.00  0.00           H  
ATOM   2432  HB2 PRO A 164      27.016   5.451  46.749  1.00  0.00           H  
ATOM   2433  HG3 PRO A 164      26.651   3.945  49.327  1.00  0.00           H  
ATOM   2434  HG2 PRO A 164      28.172   4.409  48.577  1.00  0.00           H  
ATOM   2435  HD2 PRO A 164      27.906   2.787  46.829  1.00  0.00           H  
ATOM   2436  HD3 PRO A 164      27.273   1.931  48.242  1.00  0.00           H  
ATOM   2437  N   GLN A 165      23.621   5.145  45.370  1.00 38.28      A    N  
ATOM   2438  CA  GLN A 165      23.117   5.808  44.174  1.00 35.00      A    C  
ATOM   2439  C   GLN A 165      23.640   7.254  44.132  1.00 36.50      A    C  
ATOM   2440  O   GLN A 165      23.423   8.006  45.082  1.00 35.06      A    O  
ATOM   2441  CB  GLN A 165      21.578   5.752  44.187  1.00 37.93      A    C  
ATOM   2442  CG  GLN A 165      20.932   6.242  42.875  1.00 40.57      A    C  
ATOM   2443  CD  GLN A 165      19.404   6.156  42.883  1.00 43.24      A    C  
ATOM   2444  OE1 GLN A 165      18.793   5.690  43.842  1.00 38.90      A    O  
ATOM   2445  NE2 GLN A 165      18.778   6.608  41.796  1.00 49.68      A    N  
ATOM   2446  H   GLN A 165      22.999   5.134  46.167  1.00  0.00           H  
ATOM   2447  HA  GLN A 165      23.471   5.263  43.297  1.00  0.00           H  
ATOM   2448  HB3 GLN A 165      21.194   6.336  45.025  1.00  0.00           H  
ATOM   2449  HB2 GLN A 165      21.272   4.723  44.376  1.00  0.00           H  
ATOM   2450  HG3 GLN A 165      21.305   5.647  42.041  1.00  0.00           H  
ATOM   2451  HG2 GLN A 165      21.213   7.276  42.674  1.00  0.00           H  
ATOM   2452 HE22 GLN A 165      17.770   6.572  41.746  1.00  0.00           H  
ATOM   2453 HE21 GLN A 165      19.301   6.981  41.018  1.00  0.00           H  
ATOM   2454  N   MET A 166      24.312   7.598  43.025  1.00 40.94      A    N  
ATOM   2455  CA  MET A 166      24.876   8.919  42.763  1.00 38.10      A    C  
ATOM   2456  C   MET A 166      24.137   9.497  41.540  1.00 42.97      A    C  
ATOM   2457  O   MET A 166      24.201   8.874  40.478  1.00 46.56      A    O  
ATOM   2458  CB  MET A 166      26.388   8.763  42.475  1.00 39.26      A    C  
ATOM   2459  CG  MET A 166      27.206   8.147  43.627  1.00 40.39      A    C  
ATOM   2460  SD  MET A 166      27.192   9.061  45.195  1.00 43.89      A    S  
ATOM   2461  CE  MET A 166      28.369  10.390  44.828  1.00 46.71      A    C  
ATOM   2462  H   MET A 166      24.444   6.916  42.292  1.00  0.00           H  
ATOM   2463  HA  MET A 166      24.770   9.552  43.641  1.00  0.00           H  
ATOM   2464  HB3 MET A 166      26.809   9.738  42.231  1.00  0.00           H  
ATOM   2465  HB2 MET A 166      26.538   8.151  41.585  1.00  0.00           H  
ATOM   2466  HG3 MET A 166      28.244   8.032  43.314  1.00  0.00           H  
ATOM   2467  HG2 MET A 166      26.850   7.137  43.833  1.00  0.00           H  
ATOM   2468  HE1 MET A 166      28.431  11.081  45.668  1.00  0.00           H  
ATOM   2469  HE2 MET A 166      29.364   9.981  44.649  1.00  0.00           H  
ATOM   2470  HE3 MET A 166      28.065  10.950  43.947  1.00  0.00           H  
ATOM   2471  N   PRO A 167      23.409  10.631  41.695  1.00 41.68      A    N  
ATOM   2472  CA  PRO A 167      22.620  11.212  40.592  1.00 42.30      A    C  
ATOM   2473  C   PRO A 167      23.505  11.809  39.484  1.00 41.80      A    C  
ATOM   2474  O   PRO A 167      24.545  12.392  39.787  1.00 36.61      A    O  
ATOM   2475  CB  PRO A 167      21.766  12.284  41.288  1.00 42.68      A    C  
ATOM   2476  CG  PRO A 167      22.594  12.725  42.481  1.00 45.19      A    C  
ATOM   2477  CD  PRO A 167      23.292  11.440  42.911  1.00 44.05      A    C  
ATOM   2478  HA  PRO A 167      21.967  10.453  40.158  1.00  0.00           H  
ATOM   2479  HB3 PRO A 167      20.837  11.831  41.636  1.00  0.00           H  
ATOM   2480  HB2 PRO A 167      21.495  13.120  40.641  1.00  0.00           H  
ATOM   2481  HG3 PRO A 167      22.005  13.182  43.276  1.00  0.00           H  
ATOM   2482  HG2 PRO A 167      23.337  13.455  42.157  1.00  0.00           H  
ATOM   2483  HD2 PRO A 167      24.246  11.667  43.378  1.00  0.00           H  
ATOM   2484  HD3 PRO A 167      22.698  10.899  43.643  1.00  0.00           H  
ATOM   2485  N   ALA A 168      23.077  11.638  38.223  1.00 44.57      A    N  
ATOM   2486  CA  ALA A 168      23.764  12.137  37.031  1.00 50.56      A    C  
ATOM   2487  C   ALA A 168      23.610  13.663  36.876  1.00 46.51      A    C  
ATOM   2488  O   ALA A 168      22.777  14.121  36.094  1.00 47.99      A    O  
ATOM   2489  CB  ALA A 168      23.241  11.367  35.807  1.00 51.22      A    C  
ATOM   2490  H   ALA A 168      22.214  11.143  38.057  1.00  0.00           H  
ATOM   2491  HA  ALA A 168      24.829  11.917  37.127  1.00  0.00           H  
ATOM   2492  HB1 ALA A 168      23.727  11.705  34.891  1.00  0.00           H  
ATOM   2493  HB2 ALA A 168      23.440  10.299  35.906  1.00  0.00           H  
ATOM   2494  HB3 ALA A 168      22.165  11.491  35.679  1.00  0.00           H  
ATOM   2495  N   ILE A 169      24.420  14.409  37.643  1.00 42.35      A    N  
ATOM   2496  CA  ILE A 169      24.493  15.869  37.640  1.00 39.06      A    C  
ATOM   2497  C   ILE A 169      25.958  16.307  37.402  1.00 40.36      A    C  
ATOM   2498  O   ILE A 169      26.864  15.546  37.752  1.00 39.06      A    O  
ATOM   2499  CB  ILE A 169      23.989  16.471  38.989  1.00 39.78      A    C  
ATOM   2500  CG1 ILE A 169      24.798  16.078  40.253  1.00 40.52      A    C  
ATOM   2501  CG2 ILE A 169      22.484  16.195  39.177  1.00 41.84      A    C  
ATOM   2502  CD1 ILE A 169      24.381  16.842  41.520  1.00 41.17      A    C  
ATOM   2503  H   ILE A 169      25.058  13.944  38.274  1.00  0.00           H  
ATOM   2504  HA  ILE A 169      23.861  16.241  36.838  1.00  0.00           H  
ATOM   2505  HB  ILE A 169      24.085  17.551  38.895  1.00  0.00           H  
ATOM   2506 HG13 ILE A 169      25.863  16.251  40.107  1.00  0.00           H  
ATOM   2507 HG12 ILE A 169      24.690  15.009  40.435  1.00  0.00           H  
ATOM   2508 HG21 ILE A 169      22.075  16.751  40.020  1.00  0.00           H  
ATOM   2509 HG22 ILE A 169      21.918  16.495  38.295  1.00  0.00           H  
ATOM   2510 HG23 ILE A 169      22.290  15.137  39.353  1.00  0.00           H  
ATOM   2511 HD11 ILE A 169      25.202  16.879  42.236  1.00  0.00           H  
ATOM   2512 HD12 ILE A 169      24.091  17.869  41.298  1.00  0.00           H  
ATOM   2513 HD13 ILE A 169      23.538  16.356  42.014  1.00  0.00           H  
ATOM   2514  N   PRO A 170      26.186  17.518  36.833  1.00 42.57      A    N  
ATOM   2515  CA  PRO A 170      27.540  18.095  36.707  1.00 41.42      A    C  
ATOM   2516  C   PRO A 170      28.270  18.235  38.054  1.00 39.05      A    C  
ATOM   2517  O   PRO A 170      27.716  18.813  38.989  1.00 35.86      A    O  
ATOM   2518  CB  PRO A 170      27.311  19.462  36.035  1.00 41.01      A    C  
ATOM   2519  CG  PRO A 170      25.973  19.338  35.334  1.00 43.43      A    C  
ATOM   2520  CD  PRO A 170      25.185  18.416  36.252  1.00 42.53      A    C  
ATOM   2521  HA  PRO A 170      28.108  17.451  36.033  1.00  0.00           H  
ATOM   2522  HB3 PRO A 170      28.111  19.724  35.342  1.00  0.00           H  
ATOM   2523  HB2 PRO A 170      27.254  20.262  36.771  1.00  0.00           H  
ATOM   2524  HG3 PRO A 170      26.115  18.853  34.368  1.00  0.00           H  
ATOM   2525  HG2 PRO A 170      25.483  20.296  35.160  1.00  0.00           H  
ATOM   2526  HD2 PRO A 170      24.720  18.984  37.054  1.00  0.00           H  
ATOM   2527  HD3 PRO A 170      24.405  17.915  35.682  1.00  0.00           H  
ATOM   2528  N   GLY A 171      29.488  17.679  38.129  1.00 36.92      A    N  
ATOM   2529  CA  GLY A 171      30.332  17.765  39.316  1.00 36.13      A    C  
ATOM   2530  C   GLY A 171      29.966  16.749  40.403  1.00 36.30      A    C  
ATOM   2531  O   GLY A 171      30.359  16.951  41.550  1.00 36.57      A    O  
ATOM   2532  H   GLY A 171      29.873  17.197  37.329  1.00  0.00           H  
ATOM   2533  HA3 GLY A 171      30.296  18.758  39.739  1.00  0.00           H  
ATOM   2534  HA2 GLY A 171      31.366  17.614  39.025  1.00  0.00           H  
ATOM   2535  N   ILE A 172      29.246  15.663  40.066  1.00 33.39      A    N  
ATOM   2536  CA  ILE A 172      28.946  14.552  40.978  1.00 32.17      A    C  
ATOM   2537  C   ILE A 172      30.206  13.826  41.513  1.00 32.88      A    C  
ATOM   2538  O   ILE A 172      30.159  13.278  42.613  1.00 34.01      A    O  
ATOM   2539  CB  ILE A 172      27.984  13.515  40.323  1.00 35.62      A    C  
ATOM   2540  CG1 ILE A 172      27.450  12.443  41.300  1.00 38.26      A    C  
ATOM   2541  CG2 ILE A 172      28.583  12.824  39.080  1.00 34.10      A    C  
ATOM   2542  CD1 ILE A 172      26.664  13.013  42.486  1.00 38.78      A    C  
ATOM   2543  H   ILE A 172      28.932  15.553  39.112  1.00  0.00           H  
ATOM   2544  HA  ILE A 172      28.446  15.006  41.833  1.00  0.00           H  
ATOM   2545  HB  ILE A 172      27.113  14.072  39.980  1.00  0.00           H  
ATOM   2546 HG13 ILE A 172      28.257  11.808  41.663  1.00  0.00           H  
ATOM   2547 HG12 ILE A 172      26.796  11.762  40.759  1.00  0.00           H  
ATOM   2548 HG21 ILE A 172      27.830  12.214  38.579  1.00  0.00           H  
ATOM   2549 HG22 ILE A 172      28.943  13.550  38.351  1.00  0.00           H  
ATOM   2550 HG23 ILE A 172      29.415  12.167  39.335  1.00  0.00           H  
ATOM   2551 HD11 ILE A 172      26.299  12.200  43.108  1.00  0.00           H  
ATOM   2552 HD12 ILE A 172      27.279  13.640  43.126  1.00  0.00           H  
ATOM   2553 HD13 ILE A 172      25.808  13.599  42.154  1.00  0.00           H  
ATOM   2554  N   GLU A 173      31.320  13.891  40.764  1.00 31.94      A    N  
ATOM   2555  CA  GLU A 173      32.642  13.403  41.154  1.00 34.89      A    C  
ATOM   2556  C   GLU A 173      33.249  14.137  42.370  1.00 35.77      A    C  
ATOM   2557  O   GLU A 173      34.068  13.541  43.067  1.00 33.05      A    O  
ATOM   2558  CB  GLU A 173      33.588  13.412  39.926  1.00 36.63      A    C  
ATOM   2559  CG  GLU A 173      33.997  14.791  39.334  1.00 37.70      A    C  
ATOM   2560  CD  GLU A 173      33.054  15.441  38.304  1.00 41.71      A    C  
ATOM   2561  OE1 GLU A 173      31.969  14.887  38.016  1.00 34.44      A    O  
ATOM   2562  OE2 GLU A 173      33.444  16.523  37.812  1.00 37.76      A    O1-
ATOM   2563  H   GLU A 173      31.280  14.345  39.858  1.00  0.00           H  
ATOM   2564  HA  GLU A 173      32.512  12.361  41.453  1.00  0.00           H  
ATOM   2565  HB3 GLU A 173      33.171  12.775  39.146  1.00  0.00           H  
ATOM   2566  HB2 GLU A 173      34.505  12.900  40.218  1.00  0.00           H  
ATOM   2567  HG3 GLU A 173      34.955  14.658  38.830  1.00  0.00           H  
ATOM   2568  HG2 GLU A 173      34.194  15.505  40.131  1.00  0.00           H  
ATOM   2569  N   HIS A 174      32.819  15.387  42.625  1.00 34.08      A    N  
ATOM   2570  CA  HIS A 174      33.195  16.178  43.801  1.00 33.16      A    C  
ATOM   2571  C   HIS A 174      32.331  15.890  45.043  1.00 37.88      A    C  
ATOM   2572  O   HIS A 174      32.621  16.442  46.103  1.00 36.19      A    O  
ATOM   2573  CB  HIS A 174      33.207  17.676  43.438  1.00 34.35      A    C  
ATOM   2574  CG  HIS A 174      34.273  18.024  42.431  1.00 34.19      A    C  
ATOM   2575  ND1 HIS A 174      34.028  18.145  41.075  1.00 34.25      A    N  
ATOM   2576  CE1 HIS A 174      35.197  18.418  40.488  1.00 35.78      A    C  
ATOM   2577  NE2 HIS A 174      36.207  18.507  41.345  1.00 35.91      A    N  
ATOM   2578  CD2 HIS A 174      35.620  18.264  42.588  1.00 34.35      A    C  
ATOM   2579  H   HIS A 174      32.130  15.806  42.015  1.00  0.00           H  
ATOM   2580  HA  HIS A 174      34.214  15.911  44.088  1.00  0.00           H  
ATOM   2581  HB3 HIS A 174      33.392  18.281  44.325  1.00  0.00           H  
ATOM   2582  HB2 HIS A 174      32.236  17.991  43.058  1.00  0.00           H  
ATOM   2583  HD1 HIS A 174      33.142  18.016  40.607  1.00  0.00           H  
ATOM   2584  HE1 HIS A 174      35.308  18.548  39.422  1.00  0.00           H  
ATOM   2585  HD2 HIS A 174      36.212  18.265  43.490  1.00  0.00           H  
ATOM   2586  N   CYS A 175      31.322  15.013  44.909  1.00 35.62      A    N  
ATOM   2587  CA  CYS A 175      30.521  14.490  46.014  1.00 36.91      A    C  
ATOM   2588  C   CYS A 175      31.101  13.142  46.464  1.00 38.57      A    C  
ATOM   2589  O   CYS A 175      31.621  12.388  45.641  1.00 34.98      A    O  
ATOM   2590  CB  CYS A 175      29.051  14.267  45.612  1.00 37.14      A    C  
ATOM   2591  SG  CYS A 175      28.296  15.808  45.036  1.00 38.72      A    S  
ATOM   2592  H   CYS A 175      31.160  14.579  44.011  1.00  0.00           H  
ATOM   2593  HA  CYS A 175      30.547  15.188  46.852  1.00  0.00           H  
ATOM   2594  HB3 CYS A 175      28.477  13.907  46.466  1.00  0.00           H  
ATOM   2595  HB2 CYS A 175      28.957  13.511  44.834  1.00  0.00           H  
ATOM   2596  HG  CYS A 175      29.049  15.928  43.938  1.00  0.00           H  
ATOM   2597  N   ILE A 176      30.929  12.847  47.758  1.00 38.93      A    N  
ATOM   2598  CA  ILE A 176      31.171  11.531  48.342  1.00 32.69      A    C  
ATOM   2599  C   ILE A 176      29.830  10.823  48.612  1.00 30.03      A    C  
ATOM   2600  O   ILE A 176      28.768  11.422  48.454  1.00 26.29      A    O  
ATOM   2601  CB  ILE A 176      31.967  11.642  49.677  1.00 38.88      A    C  
ATOM   2602  CG1 ILE A 176      31.233  12.321  50.858  1.00 40.93      A    C  
ATOM   2603  CG2 ILE A 176      33.363  12.246  49.441  1.00 37.99      A    C  
ATOM   2604  CD1 ILE A 176      31.953  12.174  52.207  1.00 39.90      A    C  
ATOM   2605  H   ILE A 176      30.465  13.515  48.359  1.00  0.00           H  
ATOM   2606  HA  ILE A 176      31.738  10.900  47.655  1.00  0.00           H  
ATOM   2607  HB  ILE A 176      32.135  10.618  49.988  1.00  0.00           H  
ATOM   2608 HG13 ILE A 176      30.247  11.888  50.989  1.00  0.00           H  
ATOM   2609 HG12 ILE A 176      31.073  13.374  50.632  1.00  0.00           H  
ATOM   2610 HG21 ILE A 176      33.995  12.150  50.324  1.00  0.00           H  
ATOM   2611 HG22 ILE A 176      33.876  11.737  48.625  1.00  0.00           H  
ATOM   2612 HG23 ILE A 176      33.302  13.305  49.188  1.00  0.00           H  
ATOM   2613 HD11 ILE A 176      31.267  12.357  53.034  1.00  0.00           H  
ATOM   2614 HD12 ILE A 176      32.356  11.170  52.335  1.00  0.00           H  
ATOM   2615 HD13 ILE A 176      32.777  12.880  52.297  1.00  0.00           H  
ATOM   2616  N   SER A 177      29.921   9.561  49.046  1.00 28.13      A    N  
ATOM   2617  CA  SER A 177      28.837   8.783  49.630  1.00 29.06      A    C  
ATOM   2618  C   SER A 177      29.153   8.481  51.106  1.00 28.80      A    C  
ATOM   2619  O   SER A 177      30.143   8.980  51.648  1.00 33.59      A    O  
ATOM   2620  CB  SER A 177      28.623   7.518  48.771  1.00 29.56      A    C  
ATOM   2621  OG  SER A 177      29.601   6.521  48.998  1.00 28.50      A    O  
ATOM   2622  H   SER A 177      30.837   9.131  49.120  1.00  0.00           H  
ATOM   2623  HA  SER A 177      27.919   9.368  49.615  1.00  0.00           H  
ATOM   2624  HB3 SER A 177      28.598   7.765  47.710  1.00  0.00           H  
ATOM   2625  HB2 SER A 177      27.652   7.089  49.010  1.00  0.00           H  
ATOM   2626  HG  SER A 177      30.470   6.940  49.028  1.00  0.00           H  
ATOM   2627  N   SER A 178      28.307   7.643  51.727  1.00 29.92      A    N  
ATOM   2628  CA  SER A 178      28.505   7.116  53.077  1.00 29.93      A    C  
ATOM   2629  C   SER A 178      29.802   6.301  53.248  1.00 31.71      A    C  
ATOM   2630  O   SER A 178      30.354   6.331  54.342  1.00 28.80      A    O  
ATOM   2631  CB  SER A 178      27.251   6.326  53.501  1.00 32.36      A    C  
ATOM   2632  OG  SER A 178      27.111   5.105  52.797  1.00 32.36      A    O  
ATOM   2633  H   SER A 178      27.513   7.273  51.225  1.00  0.00           H  
ATOM   2634  HA  SER A 178      28.578   7.981  53.738  1.00  0.00           H  
ATOM   2635  HB3 SER A 178      26.358   6.932  53.350  1.00  0.00           H  
ATOM   2636  HB2 SER A 178      27.296   6.099  54.567  1.00  0.00           H  
ATOM   2637  HG  SER A 178      27.885   4.563  52.971  1.00  0.00           H  
ATOM   2638  N   ASN A 179      30.280   5.636  52.177  1.00 31.32      A    N  
ATOM   2639  CA  ASN A 179      31.517   4.846  52.140  1.00 31.05      A    C  
ATOM   2640  C   ASN A 179      32.757   5.656  52.548  1.00 32.35      A    C  
ATOM   2641  O   ASN A 179      33.467   5.222  53.451  1.00 36.08      A    O  
ATOM   2642  CB  ASN A 179      31.725   4.247  50.727  1.00 31.30      A    C  
ATOM   2643  CG  ASN A 179      30.739   3.158  50.289  1.00 32.57      A    C  
ATOM   2644  OD1 ASN A 179      30.157   2.405  51.224  1.00 33.18      A    O  
ATOM   2645  ND2 ASN A 179      30.523   2.976  49.094  1.00 34.19      A    N  
ATOM   2646  H   ASN A 179      29.780   5.704  51.301  1.00  0.00           H  
ATOM   2647  HA  ASN A 179      31.380   4.042  52.865  1.00  0.00           H  
ATOM   2648  HB3 ASN A 179      32.711   3.797  50.672  1.00  0.00           H  
ATOM   2649  HB2 ASN A 179      31.725   5.039  49.977  1.00  0.00           H  
ATOM   2650 HD22 ASN A 179      29.874   2.259  48.802  1.00  0.00           H  
ATOM   2651 HD21 ASN A 179      30.995   3.542  48.404  1.00  0.00           H  
ATOM   2652  N   GLU A 180      32.972   6.812  51.900  1.00 31.37      A    N  
ATOM   2653  CA  GLU A 180      34.090   7.719  52.159  1.00 33.34      A    C  
ATOM   2654  C   GLU A 180      33.900   8.559  53.431  1.00 32.13      A    C  
ATOM   2655  O   GLU A 180      34.903   9.018  53.976  1.00 32.42      A    O  
ATOM   2656  CB  GLU A 180      34.325   8.659  50.958  1.00 37.08      A    C  
ATOM   2657  CG  GLU A 180      34.632   7.972  49.607  1.00 35.74      A    C  
ATOM   2658  CD  GLU A 180      33.447   7.420  48.796  1.00 37.40      A    C  
ATOM   2659  OE1 GLU A 180      32.290   7.783  49.094  1.00 34.66      A    O  
ATOM   2660  OE2 GLU A 180      33.721   6.630  47.868  1.00 40.18      A    O1-
ATOM   2661  H   GLU A 180      32.351   7.090  51.151  1.00  0.00           H  
ATOM   2662  HA  GLU A 180      34.991   7.117  52.297  1.00  0.00           H  
ATOM   2663  HB3 GLU A 180      35.170   9.309  51.188  1.00  0.00           H  
ATOM   2664  HB2 GLU A 180      33.482   9.332  50.869  1.00  0.00           H  
ATOM   2665  HG3 GLU A 180      35.343   7.172  49.790  1.00  0.00           H  
ATOM   2666  HG2 GLU A 180      35.145   8.688  48.964  1.00  0.00           H  
ATOM   2667  N   ALA A 181      32.645   8.731  53.891  1.00 31.51      A    N  
ATOM   2668  CA  ALA A 181      32.300   9.435  55.130  1.00 32.95      A    C  
ATOM   2669  C   ALA A 181      32.893   8.775  56.388  1.00 31.83      A    C  
ATOM   2670  O   ALA A 181      33.272   9.485  57.317  1.00 34.94      A    O  
ATOM   2671  CB  ALA A 181      30.779   9.580  55.246  1.00 32.11      A    C  
ATOM   2672  H   ALA A 181      31.873   8.333  53.376  1.00  0.00           H  
ATOM   2673  HA  ALA A 181      32.705  10.439  55.040  1.00  0.00           H  
ATOM   2674  HB1 ALA A 181      30.514  10.218  56.087  1.00  0.00           H  
ATOM   2675  HB2 ALA A 181      30.356  10.031  54.348  1.00  0.00           H  
ATOM   2676  HB3 ALA A 181      30.286   8.623  55.405  1.00  0.00           H  
ATOM   2677  N   PHE A 182      33.020   7.437  56.354  1.00 31.91      A    N  
ATOM   2678  CA  PHE A 182      33.710   6.620  57.351  1.00 30.87      A    C  
ATOM   2679  C   PHE A 182      35.234   6.850  57.436  1.00 31.70      A    C  
ATOM   2680  O   PHE A 182      35.809   6.529  58.473  1.00 36.24      A    O  
ATOM   2681  CB  PHE A 182      33.405   5.128  57.082  1.00 31.04      A    C  
ATOM   2682  CG  PHE A 182      31.995   4.683  57.415  1.00 33.29      A    C  
ATOM   2683  CD1 PHE A 182      31.551   4.664  58.751  1.00 33.90      A    C  
ATOM   2684  CE1 PHE A 182      30.234   4.338  59.042  1.00 34.44      A    C  
ATOM   2685  CZ  PHE A 182      29.348   4.030  58.019  1.00 33.07      A    C  
ATOM   2686  CD2 PHE A 182      31.089   4.356  56.391  1.00 34.77      A    C  
ATOM   2687  CE2 PHE A 182      29.771   4.053  56.698  1.00 30.93      A    C  
ATOM   2688  H   PHE A 182      32.669   6.939  55.548  1.00  0.00           H  
ATOM   2689  HA  PHE A 182      33.309   6.884  58.331  1.00  0.00           H  
ATOM   2690  HB3 PHE A 182      34.077   4.490  57.647  1.00  0.00           H  
ATOM   2691  HB2 PHE A 182      33.609   4.896  56.038  1.00  0.00           H  
ATOM   2692  HD1 PHE A 182      32.238   4.908  59.544  1.00  0.00           H  
ATOM   2693  HE1 PHE A 182      29.900   4.333  60.067  1.00  0.00           H  
ATOM   2694  HZ  PHE A 182      28.324   3.774  58.239  1.00  0.00           H  
ATOM   2695  HD2 PHE A 182      31.417   4.350  55.363  1.00  0.00           H  
ATOM   2696  HE2 PHE A 182      29.076   3.826  55.905  1.00  0.00           H  
ATOM   2697  N   TYR A 183      35.868   7.370  56.368  1.00 31.34      A    N  
ATOM   2698  CA  TYR A 183      37.329   7.490  56.250  1.00 30.39      A    C  
ATOM   2699  C   TYR A 183      37.794   8.927  55.989  1.00 27.62      A    C  
ATOM   2700  O   TYR A 183      38.943   9.104  55.582  1.00 28.53      A    O  
ATOM   2701  CB  TYR A 183      37.863   6.515  55.177  1.00 31.73      A    C  
ATOM   2702  CG  TYR A 183      37.490   5.078  55.463  1.00 31.93      A    C  
ATOM   2703  CD1 TYR A 183      38.221   4.320  56.399  1.00 32.45      A    C  
ATOM   2704  CE1 TYR A 183      37.771   3.038  56.764  1.00 34.25      A    C  
ATOM   2705  CZ  TYR A 183      36.582   2.525  56.209  1.00 34.05      A    C  
ATOM   2706  OH  TYR A 183      36.106   1.311  56.603  1.00 33.92      A    O  
ATOM   2707  CE2 TYR A 183      35.882   3.267  55.240  1.00 32.05      A    C  
ATOM   2708  CD2 TYR A 183      36.345   4.535  54.857  1.00 29.30      A    C  
ATOM   2709  H   TYR A 183      35.335   7.646  55.555  1.00  0.00           H  
ATOM   2710  HA  TYR A 183      37.803   7.220  57.195  1.00  0.00           H  
ATOM   2711  HB3 TYR A 183      38.950   6.568  55.108  1.00  0.00           H  
ATOM   2712  HB2 TYR A 183      37.482   6.795  54.193  1.00  0.00           H  
ATOM   2713  HD1 TYR A 183      39.102   4.733  56.866  1.00  0.00           H  
ATOM   2714  HE1 TYR A 183      38.320   2.470  57.499  1.00  0.00           H  
ATOM   2715  HH  TYR A 183      35.150   1.236  56.557  1.00  0.00           H  
ATOM   2716  HE2 TYR A 183      34.984   2.879  54.791  1.00  0.00           H  
ATOM   2717  HD2 TYR A 183      35.801   5.116  54.131  1.00  0.00           H  
ATOM   2718  N   LEU A 184      36.939   9.929  56.270  1.00 28.29      A    N  
ATOM   2719  CA  LEU A 184      37.314  11.346  56.262  1.00 31.93      A    C  
ATOM   2720  C   LEU A 184      38.448  11.583  57.281  1.00 32.48      A    C  
ATOM   2721  O   LEU A 184      38.271  11.205  58.441  1.00 32.71      A    O  
ATOM   2722  CB  LEU A 184      36.094  12.206  56.664  1.00 30.70      A    C  
ATOM   2723  CG  LEU A 184      34.976  12.305  55.610  1.00 32.24      A    C  
ATOM   2724  CD1 LEU A 184      33.749  13.045  56.185  1.00 32.10      A    C  
ATOM   2725  CD2 LEU A 184      35.452  12.925  54.280  1.00 32.53      A    C  
ATOM   2726  H   LEU A 184      36.010   9.713  56.599  1.00  0.00           H  
ATOM   2727  HA  LEU A 184      37.616  11.585  55.245  1.00  0.00           H  
ATOM   2728  HB3 LEU A 184      36.427  13.221  56.882  1.00  0.00           H  
ATOM   2729  HB2 LEU A 184      35.684  11.823  57.599  1.00  0.00           H  
ATOM   2730  HG  LEU A 184      34.667  11.285  55.398  1.00  0.00           H  
ATOM   2731 HD11 LEU A 184      32.827  12.503  55.979  1.00  0.00           H  
ATOM   2732 HD12 LEU A 184      33.814  13.158  57.266  1.00  0.00           H  
ATOM   2733 HD13 LEU A 184      33.633  14.047  55.771  1.00  0.00           H  
ATOM   2734 HD21 LEU A 184      34.745  13.651  53.879  1.00  0.00           H  
ATOM   2735 HD22 LEU A 184      36.409  13.436  54.385  1.00  0.00           H  
ATOM   2736 HD23 LEU A 184      35.574  12.153  53.521  1.00  0.00           H  
ATOM   2737  N   PRO A 185      39.599  12.147  56.847  1.00 37.54      A    N  
ATOM   2738  CA  PRO A 185      40.735  12.375  57.755  1.00 41.28      A    C  
ATOM   2739  C   PRO A 185      40.446  13.430  58.837  1.00 43.93      A    C  
ATOM   2740  O   PRO A 185      40.949  13.291  59.950  1.00 48.81      A    O  
ATOM   2741  CB  PRO A 185      41.872  12.800  56.813  1.00 42.58      A    C  
ATOM   2742  CG  PRO A 185      41.169  13.448  55.630  1.00 43.52      A    C  
ATOM   2743  CD  PRO A 185      39.887  12.635  55.496  1.00 38.83      A    C  
ATOM   2744  HA  PRO A 185      41.008  11.443  58.254  1.00  0.00           H  
ATOM   2745  HB3 PRO A 185      42.410  11.912  56.476  1.00  0.00           H  
ATOM   2746  HB2 PRO A 185      42.602  13.465  57.276  1.00  0.00           H  
ATOM   2747  HG3 PRO A 185      41.770  13.461  54.721  1.00  0.00           H  
ATOM   2748  HG2 PRO A 185      40.921  14.481  55.879  1.00  0.00           H  
ATOM   2749  HD2 PRO A 185      39.085  13.250  55.085  1.00  0.00           H  
ATOM   2750  HD3 PRO A 185      40.042  11.778  54.840  1.00  0.00           H  
ATOM   2751  N   GLU A 186      39.624  14.432  58.485  1.00 43.28      A    N  
ATOM   2752  CA  GLU A 186      39.191  15.519  59.353  1.00 49.10      A    C  
ATOM   2753  C   GLU A 186      37.653  15.578  59.364  1.00 47.18      A    C  
ATOM   2754  O   GLU A 186      37.035  15.274  58.342  1.00 47.53      A    O  
ATOM   2755  CB  GLU A 186      39.759  16.856  58.815  1.00 49.72      A    C  
ATOM   2756  CG  GLU A 186      41.290  16.925  58.598  1.00 55.05      A    C  
ATOM   2757  CD  GLU A 186      42.189  16.802  59.841  1.00 60.21      A    C  
ATOM   2758  OE1 GLU A 186      41.679  16.660  60.975  1.00 61.85      A    O  
ATOM   2759  OE2 GLU A 186      43.421  16.840  59.630  1.00 62.16      A    O1-
ATOM   2760  H   GLU A 186      39.240  14.449  57.552  1.00  0.00           H  
ATOM   2761  HA  GLU A 186      39.557  15.323  60.357  1.00  0.00           H  
ATOM   2762  HB3 GLU A 186      39.467  17.669  59.480  1.00  0.00           H  
ATOM   2763  HB2 GLU A 186      39.280  17.089  57.863  1.00  0.00           H  
ATOM   2764  HG3 GLU A 186      41.520  17.882  58.128  1.00  0.00           H  
ATOM   2765  HG2 GLU A 186      41.595  16.167  57.876  1.00  0.00           H  
ATOM   2766  N   PRO A 187      37.055  16.001  60.502  1.00 42.02      A    N  
ATOM   2767  CA  PRO A 187      35.603  16.211  60.580  1.00 42.29      A    C  
ATOM   2768  C   PRO A 187      35.207  17.471  59.778  1.00 40.18      A    C  
ATOM   2769  O   PRO A 187      35.793  18.527  60.026  1.00 37.12      A    O  
ATOM   2770  CB  PRO A 187      35.362  16.391  62.082  1.00 44.82      A    C  
ATOM   2771  CG  PRO A 187      36.658  16.953  62.653  1.00 44.84      A    C  
ATOM   2772  CD  PRO A 187      37.741  16.411  61.729  1.00 44.43      A    C  
ATOM   2773  HA  PRO A 187      35.092  15.310  60.244  1.00  0.00           H  
ATOM   2774  HB3 PRO A 187      35.146  15.421  62.523  1.00  0.00           H  
ATOM   2775  HB2 PRO A 187      34.500  17.021  62.293  1.00  0.00           H  
ATOM   2776  HG3 PRO A 187      36.812  16.702  63.702  1.00  0.00           H  
ATOM   2777  HG2 PRO A 187      36.659  18.037  62.576  1.00  0.00           H  
ATOM   2778  HD2 PRO A 187      38.499  17.172  61.547  1.00  0.00           H  
ATOM   2779  HD3 PRO A 187      38.241  15.550  62.163  1.00  0.00           H  
ATOM   2780  N   PRO A 188      34.283  17.345  58.798  1.00 36.22      A    N  
ATOM   2781  CA  PRO A 188      33.928  18.471  57.921  1.00 32.80      A    C  
ATOM   2782  C   PRO A 188      33.238  19.603  58.698  1.00 34.34      A    C  
ATOM   2783  O   PRO A 188      32.253  19.354  59.394  1.00 35.17      A    O  
ATOM   2784  CB  PRO A 188      33.020  17.833  56.863  1.00 35.61      A    C  
ATOM   2785  CG  PRO A 188      32.377  16.646  57.563  1.00 36.44      A    C  
ATOM   2786  CD  PRO A 188      33.491  16.154  58.483  1.00 35.88      A    C  
ATOM   2787  HA  PRO A 188      34.824  18.862  57.433  1.00  0.00           H  
ATOM   2788  HB3 PRO A 188      33.641  17.475  56.044  1.00  0.00           H  
ATOM   2789  HB2 PRO A 188      32.298  18.528  56.438  1.00  0.00           H  
ATOM   2790  HG3 PRO A 188      32.014  15.883  56.876  1.00  0.00           H  
ATOM   2791  HG2 PRO A 188      31.531  16.987  58.160  1.00  0.00           H  
ATOM   2792  HD2 PRO A 188      33.073  15.670  59.367  1.00  0.00           H  
ATOM   2793  HD3 PRO A 188      34.132  15.441  57.965  1.00  0.00           H  
ATOM   2794  N   ARG A 189      33.810  20.812  58.588  1.00 35.64      A    N  
ATOM   2795  CA  ARG A 189      33.321  22.020  59.249  1.00 36.89      A    C  
ATOM   2796  C   ARG A 189      31.913  22.394  58.775  1.00 37.69      A    C  
ATOM   2797  O   ARG A 189      31.009  22.476  59.601  1.00 39.53      A    O  
ATOM   2798  CB  ARG A 189      34.381  23.129  59.117  1.00 40.83      A    C  
ATOM   2799  CG  ARG A 189      34.056  24.424  59.872  1.00 46.00      A    C  
ATOM   2800  CD  ARG A 189      35.245  25.397  59.865  1.00 49.25      A    C  
ATOM   2801  NE  ARG A 189      34.891  26.709  60.429  1.00 54.04      A    N  
ATOM   2802  CZ  ARG A 189      34.237  27.707  59.807  1.00 56.17      A    C  
ATOM   2803  NH2 ARG A 189      33.995  28.839  60.480  1.00 58.44      A    N1+
ATOM   2804  NH1 ARG A 189      33.820  27.609  58.535  1.00 55.31      A    N  
ATOM   2805  H   ARG A 189      34.627  20.925  58.007  1.00  0.00           H  
ATOM   2806  HA  ARG A 189      33.214  21.810  60.309  1.00  0.00           H  
ATOM   2807  HB3 ARG A 189      34.543  23.366  58.067  1.00  0.00           H  
ATOM   2808  HB2 ARG A 189      35.333  22.743  59.486  1.00  0.00           H  
ATOM   2809  HG3 ARG A 189      33.864  24.132  60.905  1.00  0.00           H  
ATOM   2810  HG2 ARG A 189      33.142  24.898  59.516  1.00  0.00           H  
ATOM   2811  HD3 ARG A 189      35.739  25.459  58.895  1.00  0.00           H  
ATOM   2812  HD2 ARG A 189      35.993  25.010  60.557  1.00  0.00           H  
ATOM   2813  HE  ARG A 189      35.156  26.846  61.393  1.00  0.00           H  
ATOM   2814 HH22 ARG A 189      33.498  29.599  60.039  1.00  0.00           H  
ATOM   2815 HH21 ARG A 189      34.309  28.946  61.432  1.00  0.00           H  
ATOM   2816 HH12 ARG A 189      33.336  28.374  58.088  1.00  0.00           H  
ATOM   2817 HH11 ARG A 189      34.008  26.767  58.010  1.00  0.00           H  
ATOM   2818  N   ARG A 190      31.739  22.486  57.455  1.00 37.14      A    N  
ATOM   2819  CA  ARG A 190      30.440  22.579  56.804  1.00 35.74      A    C  
ATOM   2820  C   ARG A 190      30.242  21.317  55.959  1.00 33.00      A    C  
ATOM   2821  O   ARG A 190      31.187  20.868  55.309  1.00 33.87      A    O  
ATOM   2822  CB  ARG A 190      30.403  23.839  55.930  1.00 38.60      A    C  
ATOM   2823  CG  ARG A 190      30.648  25.163  56.689  1.00 46.78      A    C  
ATOM   2824  CD  ARG A 190      31.005  26.335  55.760  1.00 53.86      A    C  
ATOM   2825  NE  ARG A 190      32.276  26.087  55.050  1.00 65.77      A    N  
ATOM   2826  CZ  ARG A 190      32.781  26.752  53.996  1.00 70.89      A    C  
ATOM   2827  NH2 ARG A 190      33.912  26.304  53.438  1.00 67.40      A    N1+
ATOM   2828  NH1 ARG A 190      32.185  27.840  53.485  1.00 71.50      A    N  
ATOM   2829  H   ARG A 190      32.535  22.393  56.835  1.00  0.00           H  
ATOM   2830  HA  ARG A 190      29.650  22.640  57.544  1.00  0.00           H  
ATOM   2831  HB3 ARG A 190      29.446  23.904  55.414  1.00  0.00           H  
ATOM   2832  HB2 ARG A 190      31.158  23.709  55.159  1.00  0.00           H  
ATOM   2833  HG3 ARG A 190      31.460  25.047  57.406  1.00  0.00           H  
ATOM   2834  HG2 ARG A 190      29.775  25.417  57.290  1.00  0.00           H  
ATOM   2835  HD3 ARG A 190      31.066  27.266  56.323  1.00  0.00           H  
ATOM   2836  HD2 ARG A 190      30.213  26.461  55.023  1.00  0.00           H  
ATOM   2837  HE  ARG A 190      32.786  25.267  55.357  1.00  0.00           H  
ATOM   2838 HH22 ARG A 190      34.318  26.777  52.642  1.00  0.00           H  
ATOM   2839 HH21 ARG A 190      34.370  25.473  53.795  1.00  0.00           H  
ATOM   2840 HH12 ARG A 190      32.580  28.316  52.686  1.00  0.00           H  
ATOM   2841 HH11 ARG A 190      31.313  28.166  53.874  1.00  0.00           H  
ATOM   2842  N   VAL A 191      29.017  20.777  55.968  1.00 30.09      A    N  
ATOM   2843  CA  VAL A 191      28.675  19.565  55.229  1.00 33.62      A    C  
ATOM   2844  C   VAL A 191      27.196  19.563  54.825  1.00 32.55      A    C  
ATOM   2845  O   VAL A 191      26.346  19.960  55.621  1.00 31.87      A    O  
ATOM   2846  CB  VAL A 191      29.045  18.264  56.005  1.00 36.32      A    C  
ATOM   2847  CG1 VAL A 191      28.471  18.208  57.428  1.00 39.07      A    C  
ATOM   2848  CG2 VAL A 191      28.696  16.962  55.257  1.00 34.37      A    C  
ATOM   2849  H   VAL A 191      28.276  21.196  56.512  1.00  0.00           H  
ATOM   2850  HA  VAL A 191      29.256  19.582  54.312  1.00  0.00           H  
ATOM   2851  HB  VAL A 191      30.128  18.268  56.103  1.00  0.00           H  
ATOM   2852 HG11 VAL A 191      28.816  17.312  57.938  1.00  0.00           H  
ATOM   2853 HG12 VAL A 191      28.795  19.062  58.023  1.00  0.00           H  
ATOM   2854 HG13 VAL A 191      27.383  18.188  57.427  1.00  0.00           H  
ATOM   2855 HG21 VAL A 191      29.174  16.105  55.731  1.00  0.00           H  
ATOM   2856 HG22 VAL A 191      27.623  16.771  55.240  1.00  0.00           H  
ATOM   2857 HG23 VAL A 191      29.044  16.998  54.226  1.00  0.00           H  
ATOM   2858  N   LEU A 192      26.940  19.095  53.594  1.00 32.62      A    N  
ATOM   2859  CA  LEU A 192      25.610  18.893  53.035  1.00 31.75      A    C  
ATOM   2860  C   LEU A 192      25.361  17.387  52.879  1.00 35.83      A    C  
ATOM   2861  O   LEU A 192      25.927  16.780  51.973  1.00 35.91      A    O  
ATOM   2862  CB  LEU A 192      25.492  19.648  51.690  1.00 32.70      A    C  
ATOM   2863  CG  LEU A 192      24.116  19.517  50.998  1.00 34.55      A    C  
ATOM   2864  CD1 LEU A 192      22.970  20.098  51.848  1.00 33.81      A    C  
ATOM   2865  CD2 LEU A 192      24.146  20.149  49.601  1.00 34.36      A    C  
ATOM   2866  H   LEU A 192      27.712  18.804  53.009  1.00  0.00           H  
ATOM   2867  HA  LEU A 192      24.865  19.310  53.703  1.00  0.00           H  
ATOM   2868  HB3 LEU A 192      26.266  19.290  51.010  1.00  0.00           H  
ATOM   2869  HB2 LEU A 192      25.705  20.705  51.850  1.00  0.00           H  
ATOM   2870  HG  LEU A 192      23.897  18.461  50.845  1.00  0.00           H  
ATOM   2871 HD11 LEU A 192      22.303  20.734  51.266  1.00  0.00           H  
ATOM   2872 HD12 LEU A 192      22.364  19.302  52.283  1.00  0.00           H  
ATOM   2873 HD13 LEU A 192      23.346  20.707  52.666  1.00  0.00           H  
ATOM   2874 HD21 LEU A 192      23.147  20.205  49.168  1.00  0.00           H  
ATOM   2875 HD22 LEU A 192      24.557  21.158  49.629  1.00  0.00           H  
ATOM   2876 HD23 LEU A 192      24.753  19.554  48.920  1.00  0.00           H  
ATOM   2877  N   THR A 193      24.496  16.817  53.730  1.00 37.01      A    N  
ATOM   2878  CA  THR A 193      23.985  15.456  53.565  1.00 36.74      A    C  
ATOM   2879  C   THR A 193      22.711  15.516  52.692  1.00 32.99      A    C  
ATOM   2880  O   THR A 193      21.755  16.202  53.041  1.00 33.53      A    O  
ATOM   2881  CB  THR A 193      23.700  14.770  54.931  1.00 37.85      A    C  
ATOM   2882  OG1 THR A 193      22.611  15.329  55.636  1.00 40.69      A    O  
ATOM   2883  CG2 THR A 193      24.920  14.744  55.866  1.00 40.04      A    C  
ATOM   2884  H   THR A 193      24.065  17.370  54.461  1.00  0.00           H  
ATOM   2885  HA  THR A 193      24.736  14.847  53.063  1.00  0.00           H  
ATOM   2886  HB  THR A 193      23.428  13.734  54.730  1.00  0.00           H  
ATOM   2887  HG1 THR A 193      21.808  15.144  55.142  1.00  0.00           H  
ATOM   2888 HG21 THR A 193      24.709  14.166  56.766  1.00  0.00           H  
ATOM   2889 HG22 THR A 193      25.781  14.289  55.377  1.00  0.00           H  
ATOM   2890 HG23 THR A 193      25.209  15.748  56.180  1.00  0.00           H  
ATOM   2891  N   VAL A 194      22.736  14.848  51.532  1.00 31.88      A    N  
ATOM   2892  CA  VAL A 194      21.674  14.933  50.529  1.00 34.50      A    C  
ATOM   2893  C   VAL A 194      20.833  13.647  50.591  1.00 32.40      A    C  
ATOM   2894  O   VAL A 194      21.383  12.559  50.439  1.00 30.58      A    O  
ATOM   2895  CB  VAL A 194      22.254  15.083  49.093  1.00 35.61      A    C  
ATOM   2896  CG1 VAL A 194      21.166  15.261  48.013  1.00 34.35      A    C  
ATOM   2897  CG2 VAL A 194      23.267  16.239  48.990  1.00 32.50      A    C  
ATOM   2898  H   VAL A 194      23.550  14.300  51.282  1.00  0.00           H  
ATOM   2899  HA  VAL A 194      21.028  15.791  50.719  1.00  0.00           H  
ATOM   2900  HB  VAL A 194      22.800  14.174  48.848  1.00  0.00           H  
ATOM   2901 HG11 VAL A 194      21.609  15.363  47.022  1.00  0.00           H  
ATOM   2902 HG12 VAL A 194      20.484  14.417  47.971  1.00  0.00           H  
ATOM   2903 HG13 VAL A 194      20.567  16.152  48.194  1.00  0.00           H  
ATOM   2904 HG21 VAL A 194      23.694  16.294  47.990  1.00  0.00           H  
ATOM   2905 HG22 VAL A 194      22.799  17.198  49.202  1.00  0.00           H  
ATOM   2906 HG23 VAL A 194      24.104  16.114  49.676  1.00  0.00           H  
ATOM   2907  N   GLY A 195      19.521  13.806  50.808  1.00 31.08      A    N  
ATOM   2908  CA  GLY A 195      18.554  12.725  50.967  1.00 34.27      A    C  
ATOM   2909  C   GLY A 195      17.798  12.913  52.288  1.00 32.88      A    C  
ATOM   2910  O   GLY A 195      18.272  13.579  53.208  1.00 33.20      A    O  
ATOM   2911  H   GLY A 195      19.163  14.744  50.947  1.00  0.00           H  
ATOM   2912  HA3 GLY A 195      19.026  11.742  50.966  1.00  0.00           H  
ATOM   2913  HA2 GLY A 195      17.856  12.754  50.130  1.00  0.00           H  
ATOM   2914  N   GLY A 196      16.610  12.297  52.372  1.00 28.59      A    N  
ATOM   2915  CA  GLY A 196      15.752  12.310  53.557  1.00 26.38      A    C  
ATOM   2916  C   GLY A 196      15.784  10.957  54.282  1.00 26.71      A    C  
ATOM   2917  O   GLY A 196      15.188  10.851  55.349  1.00 29.30      A    O  
ATOM   2918  H   GLY A 196      16.273  11.775  51.578  1.00  0.00           H  
ATOM   2919  HA3 GLY A 196      14.728  12.511  53.243  1.00  0.00           H  
ATOM   2920  HA2 GLY A 196      16.022  13.103  54.256  1.00  0.00           H  
ATOM   2921  N   GLY A 197      16.453   9.933  53.718  1.00 28.05      A    N  
ATOM   2922  CA  GLY A 197      16.539   8.573  54.255  1.00 28.95      A    C  
ATOM   2923  C   GLY A 197      17.394   8.501  55.528  1.00 30.78      A    C  
ATOM   2924  O   GLY A 197      18.043   9.472  55.919  1.00 29.89      A    O  
ATOM   2925  H   GLY A 197      16.942  10.100  52.852  1.00  0.00           H  
ATOM   2926  HA3 GLY A 197      16.978   7.926  53.496  1.00  0.00           H  
ATOM   2927  HA2 GLY A 197      15.537   8.195  54.464  1.00  0.00           H  
ATOM   2928  N   PHE A 198      17.373   7.321  56.174  1.00 31.99      A    N  
ATOM   2929  CA  PHE A 198      17.989   7.057  57.478  1.00 35.93      A    C  
ATOM   2930  C   PHE A 198      19.503   7.330  57.527  1.00 35.78      A    C  
ATOM   2931  O   PHE A 198      19.961   7.852  58.536  1.00 35.68      A    O  
ATOM   2932  CB  PHE A 198      17.616   5.631  57.955  1.00 36.97      A    C  
ATOM   2933  CG  PHE A 198      18.287   4.450  57.268  1.00 35.99      A    C  
ATOM   2934  CD1 PHE A 198      17.829   3.986  56.019  1.00 33.74      A    C  
ATOM   2935  CE1 PHE A 198      18.491   2.945  55.380  1.00 38.63      A    C  
ATOM   2936  CZ  PHE A 198      19.620   2.372  55.952  1.00 37.88      A    C  
ATOM   2937  CD2 PHE A 198      19.452   3.876  57.818  1.00 37.22      A    C  
ATOM   2938  CE2 PHE A 198      20.104   2.841  57.166  1.00 40.59      A    C  
ATOM   2939  H   PHE A 198      16.834   6.561  55.789  1.00  0.00           H  
ATOM   2940  HA  PHE A 198      17.522   7.755  58.175  1.00  0.00           H  
ATOM   2941  HB3 PHE A 198      16.536   5.502  57.889  1.00  0.00           H  
ATOM   2942  HB2 PHE A 198      17.851   5.546  59.015  1.00  0.00           H  
ATOM   2943  HD1 PHE A 198      16.958   4.428  55.559  1.00  0.00           H  
ATOM   2944  HE1 PHE A 198      18.130   2.582  54.430  1.00  0.00           H  
ATOM   2945  HZ  PHE A 198      20.129   1.566  55.446  1.00  0.00           H  
ATOM   2946  HD2 PHE A 198      19.828   4.232  58.758  1.00  0.00           H  
ATOM   2947  HE2 PHE A 198      20.990   2.402  57.601  1.00  0.00           H  
ATOM   2948  N   ILE A 199      20.229   7.038  56.434  1.00 35.22      A    N  
ATOM   2949  CA  ILE A 199      21.675   7.250  56.309  1.00 34.55      A    C  
ATOM   2950  C   ILE A 199      22.063   8.742  56.328  1.00 32.43      A    C  
ATOM   2951  O   ILE A 199      23.032   9.090  56.999  1.00 31.83      A    O  
ATOM   2952  CB  ILE A 199      22.247   6.586  55.019  1.00 33.90      A    C  
ATOM   2953  CG1 ILE A 199      22.001   5.060  55.042  1.00 36.81      A    C  
ATOM   2954  CG2 ILE A 199      23.745   6.873  54.759  1.00 33.14      A    C  
ATOM   2955  CD1 ILE A 199      22.290   4.354  53.712  1.00 39.39      A    C  
ATOM   2956  H   ILE A 199      19.772   6.620  55.637  1.00  0.00           H  
ATOM   2957  HA  ILE A 199      22.148   6.776  57.172  1.00  0.00           H  
ATOM   2958  HB  ILE A 199      21.687   6.987  54.173  1.00  0.00           H  
ATOM   2959 HG13 ILE A 199      20.965   4.851  55.301  1.00  0.00           H  
ATOM   2960 HG12 ILE A 199      22.601   4.605  55.831  1.00  0.00           H  
ATOM   2961 HG21 ILE A 199      24.095   6.360  53.864  1.00  0.00           H  
ATOM   2962 HG22 ILE A 199      23.951   7.931  54.594  1.00  0.00           H  
ATOM   2963 HG23 ILE A 199      24.362   6.537  55.592  1.00  0.00           H  
ATOM   2964 HD11 ILE A 199      21.672   3.463  53.610  1.00  0.00           H  
ATOM   2965 HD12 ILE A 199      22.083   4.999  52.857  1.00  0.00           H  
ATOM   2966 HD13 ILE A 199      23.333   4.042  53.653  1.00  0.00           H  
ATOM   2967  N   SER A 200      21.289   9.594  55.630  1.00 30.92      A    N  
ATOM   2968  CA  SER A 200      21.480  11.047  55.604  1.00 31.92      A    C  
ATOM   2969  C   SER A 200      21.257  11.684  56.987  1.00 30.39      A    C  
ATOM   2970  O   SER A 200      22.081  12.490  57.413  1.00 29.51      A    O  
ATOM   2971  CB  SER A 200      20.558  11.667  54.535  1.00 30.19      A    C  
ATOM   2972  OG  SER A 200      20.785  13.054  54.395  1.00 29.45      A    O  
ATOM   2973  H   SER A 200      20.490   9.239  55.126  1.00  0.00           H  
ATOM   2974  HA  SER A 200      22.513  11.237  55.309  1.00  0.00           H  
ATOM   2975  HB3 SER A 200      19.508  11.510  54.786  1.00  0.00           H  
ATOM   2976  HB2 SER A 200      20.721  11.196  53.565  1.00  0.00           H  
ATOM   2977  HG  SER A 200      20.058  13.425  53.882  1.00  0.00           H  
ATOM   2978  N   VAL A 201      20.169  11.276  57.662  1.00 30.13      A    N  
ATOM   2979  CA  VAL A 201      19.778  11.738  58.994  1.00 31.52      A    C  
ATOM   2980  C   VAL A 201      20.762  11.292  60.100  1.00 29.67      A    C  
ATOM   2981  O   VAL A 201      21.088  12.105  60.964  1.00 28.10      A    O  
ATOM   2982  CB  VAL A 201      18.335  11.261  59.337  1.00 34.29      A    C  
ATOM   2983  CG1 VAL A 201      17.900  11.503  60.794  1.00 36.62      A    C  
ATOM   2984  CG2 VAL A 201      17.303  11.904  58.393  1.00 31.48      A    C  
ATOM   2985  H   VAL A 201      19.553  10.598  57.236  1.00  0.00           H  
ATOM   2986  HA  VAL A 201      19.781  12.829  58.978  1.00  0.00           H  
ATOM   2987  HB  VAL A 201      18.290  10.183  59.170  1.00  0.00           H  
ATOM   2988 HG11 VAL A 201      16.870  11.185  60.959  1.00  0.00           H  
ATOM   2989 HG12 VAL A 201      18.522  10.946  61.490  1.00  0.00           H  
ATOM   2990 HG13 VAL A 201      17.970  12.556  61.058  1.00  0.00           H  
ATOM   2991 HG21 VAL A 201      16.295  11.558  58.616  1.00  0.00           H  
ATOM   2992 HG22 VAL A 201      17.308  12.990  58.488  1.00  0.00           H  
ATOM   2993 HG23 VAL A 201      17.500  11.666  57.348  1.00  0.00           H  
ATOM   2994  N   GLU A 202      21.238  10.036  60.034  1.00 33.01      A    N  
ATOM   2995  CA  GLU A 202      22.252   9.470  60.929  1.00 33.90      A    C  
ATOM   2996  C   GLU A 202      23.594  10.202  60.837  1.00 32.70      A    C  
ATOM   2997  O   GLU A 202      24.097  10.639  61.870  1.00 36.24      A    O  
ATOM   2998  CB  GLU A 202      22.441   7.972  60.634  1.00 35.94      A    C  
ATOM   2999  CG  GLU A 202      21.316   7.101  61.229  1.00 38.61      A    C  
ATOM   3000  CD  GLU A 202      21.243   5.664  60.699  1.00 41.99      A    C  
ATOM   3001  OE1 GLU A 202      22.002   5.309  59.770  1.00 45.06      A    O  
ATOM   3002  OE2 GLU A 202      20.411   4.911  61.250  1.00 40.94      A    O1-
ATOM   3003  H   GLU A 202      20.904   9.416  59.307  1.00  0.00           H  
ATOM   3004  HA  GLU A 202      21.893   9.578  61.954  1.00  0.00           H  
ATOM   3005  HB3 GLU A 202      23.399   7.621  61.021  1.00  0.00           H  
ATOM   3006  HB2 GLU A 202      22.494   7.844  59.553  1.00  0.00           H  
ATOM   3007  HG3 GLU A 202      20.345   7.573  61.083  1.00  0.00           H  
ATOM   3008  HG2 GLU A 202      21.470   7.048  62.303  1.00  0.00           H  
ATOM   3009  N   PHE A 203      24.122  10.352  59.608  1.00 27.62      A    N  
ATOM   3010  CA  PHE A 203      25.347  11.104  59.342  1.00 27.51      A    C  
ATOM   3011  C   PHE A 203      25.267  12.597  59.678  1.00 29.77      A    C  
ATOM   3012  O   PHE A 203      26.271  13.141  60.128  1.00 25.77      A    O  
ATOM   3013  CB  PHE A 203      25.869  10.869  57.914  1.00 28.39      A    C  
ATOM   3014  CG  PHE A 203      26.866   9.730  57.816  1.00 27.85      A    C  
ATOM   3015  CD1 PHE A 203      28.190   9.929  58.263  1.00 29.99      A    C  
ATOM   3016  CE1 PHE A 203      29.091   8.875  58.259  1.00 31.08      A    C  
ATOM   3017  CZ  PHE A 203      28.690   7.618  57.830  1.00 32.51      A    C  
ATOM   3018  CD2 PHE A 203      26.459   8.436  57.434  1.00 26.35      A    C  
ATOM   3019  CE2 PHE A 203      27.379   7.395  57.428  1.00 30.22      A    C  
ATOM   3020  H   PHE A 203      23.650   9.959  58.805  1.00  0.00           H  
ATOM   3021  HA  PHE A 203      26.094  10.697  60.023  1.00  0.00           H  
ATOM   3022  HB3 PHE A 203      26.381  11.759  57.544  1.00  0.00           H  
ATOM   3023  HB2 PHE A 203      25.043  10.710  57.224  1.00  0.00           H  
ATOM   3024  HD1 PHE A 203      28.505  10.902  58.610  1.00  0.00           H  
ATOM   3025  HE1 PHE A 203      30.108   9.033  58.585  1.00  0.00           H  
ATOM   3026  HZ  PHE A 203      29.405   6.809  57.817  1.00  0.00           H  
ATOM   3027  HD2 PHE A 203      25.441   8.249  57.134  1.00  0.00           H  
ATOM   3028  HE2 PHE A 203      27.074   6.408  57.117  1.00  0.00           H  
ATOM   3029  N   ALA A 204      24.086  13.220  59.514  1.00 28.26      A    N  
ATOM   3030  CA  ALA A 204      23.837  14.596  59.944  1.00 29.83      A    C  
ATOM   3031  C   ALA A 204      23.986  14.772  61.464  1.00 31.12      A    C  
ATOM   3032  O   ALA A 204      24.624  15.734  61.884  1.00 33.17      A    O  
ATOM   3033  CB  ALA A 204      22.460  15.073  59.459  1.00 32.27      A    C  
ATOM   3034  H   ALA A 204      23.302  12.723  59.114  1.00  0.00           H  
ATOM   3035  HA  ALA A 204      24.592  15.216  59.458  1.00  0.00           H  
ATOM   3036  HB1 ALA A 204      22.269  16.100  59.770  1.00  0.00           H  
ATOM   3037  HB2 ALA A 204      22.405  15.053  58.372  1.00  0.00           H  
ATOM   3038  HB3 ALA A 204      21.652  14.453  59.847  1.00  0.00           H  
ATOM   3039  N   GLY A 205      23.473  13.806  62.247  1.00 33.39      A    N  
ATOM   3040  CA  GLY A 205      23.622  13.754  63.702  1.00 30.53      A    C  
ATOM   3041  C   GLY A 205      25.080  13.496  64.121  1.00 33.66      A    C  
ATOM   3042  O   GLY A 205      25.546  14.116  65.076  1.00 33.43      A    O  
ATOM   3043  H   GLY A 205      22.971  13.042  61.815  1.00  0.00           H  
ATOM   3044  HA3 GLY A 205      22.997  12.950  64.092  1.00  0.00           H  
ATOM   3045  HA2 GLY A 205      23.263  14.682  64.147  1.00  0.00           H  
ATOM   3046  N   ILE A 206      25.799  12.622  63.392  1.00 30.23      A    N  
ATOM   3047  CA  ILE A 206      27.214  12.305  63.610  1.00 27.93      A    C  
ATOM   3048  C   ILE A 206      28.129  13.521  63.386  1.00 26.99      A    C  
ATOM   3049  O   ILE A 206      28.878  13.879  64.292  1.00 28.71      A    O  
ATOM   3050  CB  ILE A 206      27.700  11.104  62.739  1.00 27.58      A    C  
ATOM   3051  CG1 ILE A 206      27.064   9.779  63.215  1.00 30.12      A    C  
ATOM   3052  CG2 ILE A 206      29.231  10.933  62.639  1.00 27.13      A    C  
ATOM   3053  CD1 ILE A 206      27.090   8.655  62.164  1.00 31.19      A    C  
ATOM   3054  H   ILE A 206      25.351  12.137  62.626  1.00  0.00           H  
ATOM   3055  HA  ILE A 206      27.312  12.015  64.653  1.00  0.00           H  
ATOM   3056  HB  ILE A 206      27.345  11.287  61.728  1.00  0.00           H  
ATOM   3057 HG13 ILE A 206      26.029   9.946  63.507  1.00  0.00           H  
ATOM   3058 HG12 ILE A 206      27.564   9.444  64.122  1.00  0.00           H  
ATOM   3059 HG21 ILE A 206      29.492  10.033  62.088  1.00  0.00           H  
ATOM   3060 HG22 ILE A 206      29.697  11.758  62.100  1.00  0.00           H  
ATOM   3061 HG23 ILE A 206      29.689  10.859  63.626  1.00  0.00           H  
ATOM   3062 HD11 ILE A 206      27.634   7.786  62.535  1.00  0.00           H  
ATOM   3063 HD12 ILE A 206      26.079   8.328  61.922  1.00  0.00           H  
ATOM   3064 HD13 ILE A 206      27.559   8.964  61.231  1.00  0.00           H  
ATOM   3065  N   PHE A 207      28.024  14.148  62.202  1.00 26.35      A    N  
ATOM   3066  CA  PHE A 207      28.794  15.333  61.828  1.00 27.29      A    C  
ATOM   3067  C   PHE A 207      28.530  16.544  62.730  1.00 28.71      A    C  
ATOM   3068  O   PHE A 207      29.463  17.303  62.964  1.00 25.45      A    O  
ATOM   3069  CB  PHE A 207      28.531  15.715  60.357  1.00 28.58      A    C  
ATOM   3070  CG  PHE A 207      28.991  14.727  59.296  1.00 31.12      A    C  
ATOM   3071  CD1 PHE A 207      30.281  14.153  59.339  1.00 30.51      A    C  
ATOM   3072  CE1 PHE A 207      30.705  13.322  58.312  1.00 28.11      A    C  
ATOM   3073  CZ  PHE A 207      29.879  13.074  57.224  1.00 29.58      A    C  
ATOM   3074  CD2 PHE A 207      28.180  14.492  58.164  1.00 28.62      A    C  
ATOM   3075  CE2 PHE A 207      28.622  13.655  57.150  1.00 27.78      A    C  
ATOM   3076  H   PHE A 207      27.382  13.795  61.503  1.00  0.00           H  
ATOM   3077  HA  PHE A 207      29.850  15.088  61.949  1.00  0.00           H  
ATOM   3078  HB3 PHE A 207      29.005  16.672  60.135  1.00  0.00           H  
ATOM   3079  HB2 PHE A 207      27.459  15.876  60.228  1.00  0.00           H  
ATOM   3080  HD1 PHE A 207      30.949  14.352  60.162  1.00  0.00           H  
ATOM   3081  HE1 PHE A 207      31.686  12.874  58.356  1.00  0.00           H  
ATOM   3082  HZ  PHE A 207      30.221  12.437  56.423  1.00  0.00           H  
ATOM   3083  HD2 PHE A 207      27.208  14.956  58.085  1.00  0.00           H  
ATOM   3084  HE2 PHE A 207      27.991  13.467  56.294  1.00  0.00           H  
ATOM   3085  N   ASN A 208      27.294  16.695  63.239  1.00 30.01      A    N  
ATOM   3086  CA  ASN A 208      26.893  17.807  64.105  1.00 31.46      A    C  
ATOM   3087  C   ASN A 208      27.600  17.786  65.471  1.00 33.32      A    C  
ATOM   3088  O   ASN A 208      27.870  18.853  66.017  1.00 29.63      A    O  
ATOM   3089  CB  ASN A 208      25.357  17.820  64.252  1.00 33.98      A    C  
ATOM   3090  CG  ASN A 208      24.797  19.095  64.889  1.00 35.25      A    C  
ATOM   3091  OD1 ASN A 208      25.184  20.204  64.527  1.00 31.18      A    O  
ATOM   3092  ND2 ASN A 208      23.859  18.939  65.822  1.00 35.66      A    N  
ATOM   3093  H   ASN A 208      26.571  16.028  63.004  1.00  0.00           H  
ATOM   3094  HA  ASN A 208      27.198  18.727  63.612  1.00  0.00           H  
ATOM   3095  HB3 ASN A 208      25.011  16.935  64.787  1.00  0.00           H  
ATOM   3096  HB2 ASN A 208      24.909  17.783  63.261  1.00  0.00           H  
ATOM   3097 HD22 ASN A 208      23.445  19.752  66.265  1.00  0.00           H  
ATOM   3098 HD21 ASN A 208      23.553  18.019  66.106  1.00  0.00           H  
ATOM   3099  N   ALA A 209      27.914  16.584  65.973  1.00 30.31      A    N  
ATOM   3100  CA  ALA A 209      28.653  16.390  67.213  1.00 32.79      A    C  
ATOM   3101  C   ALA A 209      30.160  16.632  67.067  1.00 32.89      A    C  
ATOM   3102  O   ALA A 209      30.755  17.231  67.961  1.00 31.06      A    O  
ATOM   3103  CB  ALA A 209      28.368  14.982  67.731  1.00 32.63      A    C  
ATOM   3104  H   ALA A 209      27.659  15.747  65.467  1.00  0.00           H  
ATOM   3105  HA  ALA A 209      28.289  17.094  67.953  1.00  0.00           H  
ATOM   3106  HB1 ALA A 209      28.802  14.835  68.718  1.00  0.00           H  
ATOM   3107  HB2 ALA A 209      27.295  14.811  67.824  1.00  0.00           H  
ATOM   3108  HB3 ALA A 209      28.770  14.218  67.065  1.00  0.00           H  
ATOM   3109  N   TYR A 210      30.741  16.167  65.951  1.00 35.04      A    N  
ATOM   3110  CA  TYR A 210      32.184  16.176  65.716  1.00 35.14      A    C  
ATOM   3111  C   TYR A 210      32.696  17.365  64.894  1.00 33.72      A    C  
ATOM   3112  O   TYR A 210      33.913  17.460  64.739  1.00 32.86      A    O  
ATOM   3113  CB  TYR A 210      32.598  14.828  65.099  1.00 33.50      A    C  
ATOM   3114  CG  TYR A 210      32.639  13.717  66.130  1.00 34.67      A    C  
ATOM   3115  CD1 TYR A 210      33.798  13.532  66.910  1.00 34.83      A    C  
ATOM   3116  CE1 TYR A 210      33.822  12.553  67.920  1.00 33.95      A    C  
ATOM   3117  CZ  TYR A 210      32.686  11.753  68.146  1.00 32.06      A    C  
ATOM   3118  OH  TYR A 210      32.709  10.802  69.117  1.00 33.22      A    O  
ATOM   3119  CE2 TYR A 210      31.535  11.923  67.355  1.00 29.58      A    C  
ATOM   3120  CD2 TYR A 210      31.512  12.901  66.347  1.00 32.29      A    C  
ATOM   3121  H   TYR A 210      30.177  15.698  65.256  1.00  0.00           H  
ATOM   3122  HA  TYR A 210      32.695  16.256  66.676  1.00  0.00           H  
ATOM   3123  HB3 TYR A 210      33.600  14.893  64.673  1.00  0.00           H  
ATOM   3124  HB2 TYR A 210      31.942  14.557  64.271  1.00  0.00           H  
ATOM   3125  HD1 TYR A 210      34.667  14.154  66.751  1.00  0.00           H  
ATOM   3126  HE1 TYR A 210      34.711  12.422  68.520  1.00  0.00           H  
ATOM   3127  HH  TYR A 210      33.604  10.555  69.374  1.00  0.00           H  
ATOM   3128  HE2 TYR A 210      30.671  11.296  67.507  1.00  0.00           H  
ATOM   3129  HD2 TYR A 210      30.624  13.026  65.754  1.00  0.00           H  
ATOM   3130  N   LYS A 211      31.809  18.257  64.409  1.00 32.28      A    N  
ATOM   3131  CA  LYS A 211      32.187  19.440  63.627  1.00 33.10      A    C  
ATOM   3132  C   LYS A 211      33.126  20.369  64.432  1.00 38.04      A    C  
ATOM   3133  O   LYS A 211      32.844  20.620  65.605  1.00 37.45      A    O  
ATOM   3134  CB  LYS A 211      30.932  20.208  63.136  1.00 32.31      A    C  
ATOM   3135  CG  LYS A 211      30.090  20.934  64.205  1.00 29.70      A    C  
ATOM   3136  CD  LYS A 211      28.784  21.508  63.628  1.00 30.21      A    C  
ATOM   3137  CE  LYS A 211      28.078  22.532  64.535  1.00 28.51      A    C  
ATOM   3138  NZ  LYS A 211      27.543  21.930  65.770  1.00 27.92      A    N1+
ATOM   3139  H   LYS A 211      30.821  18.115  64.561  1.00  0.00           H  
ATOM   3140  HA  LYS A 211      32.666  19.039  62.736  1.00  0.00           H  
ATOM   3141  HB3 LYS A 211      30.300  19.547  62.550  1.00  0.00           H  
ATOM   3142  HB2 LYS A 211      31.266  20.962  62.421  1.00  0.00           H  
ATOM   3143  HG3 LYS A 211      30.668  21.756  64.626  1.00  0.00           H  
ATOM   3144  HG2 LYS A 211      29.873  20.255  65.029  1.00  0.00           H  
ATOM   3145  HD3 LYS A 211      28.100  20.694  63.401  1.00  0.00           H  
ATOM   3146  HD2 LYS A 211      28.995  21.968  62.664  1.00  0.00           H  
ATOM   3147  HE3 LYS A 211      27.247  22.986  63.995  1.00  0.00           H  
ATOM   3148  HE2 LYS A 211      28.762  23.339  64.797  1.00  0.00           H  
ATOM   3149  HZ1 LYS A 211      26.760  21.332  65.539  1.00  0.00           H  
ATOM   3150  HZ2 LYS A 211      28.258  21.374  66.216  1.00  0.00           H  
ATOM   3151  HZ3 LYS A 211      27.234  22.656  66.399  1.00  0.00           H  
ATOM   3152  N   PRO A 212      34.202  20.885  63.790  1.00 41.17      A    N  
ATOM   3153  CA  PRO A 212      35.008  22.011  64.307  1.00 44.22      A    C  
ATOM   3154  C   PRO A 212      34.185  23.251  64.742  1.00 43.67      A    C  
ATOM   3155  O   PRO A 212      33.030  23.365  64.329  1.00 37.37      A    O  
ATOM   3156  CB  PRO A 212      35.944  22.338  63.128  1.00 48.56      A    C  
ATOM   3157  CG  PRO A 212      36.116  21.024  62.394  1.00 47.60      A    C  
ATOM   3158  CD  PRO A 212      34.756  20.365  62.544  1.00 46.12      A    C  
ATOM   3159  HA  PRO A 212      35.572  21.603  65.145  1.00  0.00           H  
ATOM   3160  HB3 PRO A 212      36.903  22.746  63.443  1.00  0.00           H  
ATOM   3161  HB2 PRO A 212      35.479  23.065  62.460  1.00  0.00           H  
ATOM   3162  HG3 PRO A 212      36.867  20.424  62.909  1.00  0.00           H  
ATOM   3163  HG2 PRO A 212      36.430  21.138  61.356  1.00  0.00           H  
ATOM   3164  HD2 PRO A 212      34.100  20.621  61.723  1.00  0.00           H  
ATOM   3165  HD3 PRO A 212      34.852  19.283  62.562  1.00  0.00           H  
ATOM   3166  N   PRO A 213      34.789  24.147  65.561  1.00 49.76      A    N  
ATOM   3167  CA  PRO A 213      34.088  25.201  66.329  1.00 51.18      A    C  
ATOM   3168  C   PRO A 213      32.922  25.959  65.664  1.00 50.21      A    C  
ATOM   3169  O   PRO A 213      31.802  25.876  66.167  1.00 64.56      A    O  
ATOM   3170  CB  PRO A 213      35.227  26.131  66.772  1.00 51.91      A    C  
ATOM   3171  CG  PRO A 213      36.388  25.182  66.998  1.00 56.25      A    C  
ATOM   3172  CD  PRO A 213      36.222  24.157  65.884  1.00 53.36      A    C  
ATOM   3173  HA  PRO A 213      33.690  24.702  67.216  1.00  0.00           H  
ATOM   3174  HB3 PRO A 213      34.980  26.701  67.668  1.00  0.00           H  
ATOM   3175  HB2 PRO A 213      35.486  26.842  65.986  1.00  0.00           H  
ATOM   3176  HG3 PRO A 213      36.266  24.691  67.964  1.00  0.00           H  
ATOM   3177  HG2 PRO A 213      37.361  25.674  66.993  1.00  0.00           H  
ATOM   3178  HD2 PRO A 213      36.773  24.482  65.001  1.00  0.00           H  
ATOM   3179  HD3 PRO A 213      36.616  23.191  66.200  1.00  0.00           H  
ATOM   3180  N   GLY A 214      33.193  26.652  64.547  1.00 37.90      A    N  
ATOM   3181  CA  GLY A 214      32.222  27.493  63.840  1.00 41.28      A    C  
ATOM   3182  C   GLY A 214      31.444  26.734  62.753  1.00 41.06      A    C  
ATOM   3183  O   GLY A 214      30.926  27.376  61.840  1.00 42.54      A    O  
ATOM   3184  H   GLY A 214      34.137  26.647  64.190  1.00  0.00           H  
ATOM   3185  HA3 GLY A 214      32.762  28.319  63.376  1.00  0.00           H  
ATOM   3186  HA2 GLY A 214      31.513  27.941  64.538  1.00  0.00           H  
ATOM   3187  N   GLY A 215      31.394  25.392  62.814  1.00 45.32      A    N  
ATOM   3188  CA  GLY A 215      30.811  24.520  61.798  1.00 42.41      A    C  
ATOM   3189  C   GLY A 215      29.279  24.598  61.713  1.00 38.51      A    C  
ATOM   3190  O   GLY A 215      28.617  25.205  62.556  1.00 34.02      A    O  
ATOM   3191  H   GLY A 215      31.837  24.927  63.595  1.00  0.00           H  
ATOM   3192  HA3 GLY A 215      31.104  23.495  62.025  1.00  0.00           H  
ATOM   3193  HA2 GLY A 215      31.233  24.777  60.827  1.00  0.00           H  
ATOM   3194  N   LYS A 216      28.724  23.944  60.680  1.00 37.86      A    N  
ATOM   3195  CA  LYS A 216      27.301  23.947  60.356  1.00 39.26      A    C  
ATOM   3196  C   LYS A 216      26.960  22.755  59.455  1.00 35.69      A    C  
ATOM   3197  O   LYS A 216      27.380  22.733  58.299  1.00 37.36      A    O  
ATOM   3198  CB  LYS A 216      26.942  25.300  59.695  1.00 43.80      A    C  
ATOM   3199  CG  LYS A 216      25.483  25.469  59.240  1.00 51.94      A    C  
ATOM   3200  CD  LYS A 216      24.459  25.304  60.374  1.00 55.83      A    C  
ATOM   3201  CE  LYS A 216      23.133  25.998  60.036  1.00 62.78      A    C  
ATOM   3202  NZ  LYS A 216      22.099  25.748  61.055  1.00 63.76      A    N1+
ATOM   3203  H   LYS A 216      29.321  23.431  60.043  1.00  0.00           H  
ATOM   3204  HA  LYS A 216      26.738  23.844  61.286  1.00  0.00           H  
ATOM   3205  HB3 LYS A 216      27.588  25.459  58.831  1.00  0.00           H  
ATOM   3206  HB2 LYS A 216      27.174  26.112  60.385  1.00  0.00           H  
ATOM   3207  HG3 LYS A 216      25.250  24.776  58.430  1.00  0.00           H  
ATOM   3208  HG2 LYS A 216      25.385  26.465  58.807  1.00  0.00           H  
ATOM   3209  HD3 LYS A 216      24.864  25.705  61.304  1.00  0.00           H  
ATOM   3210  HD2 LYS A 216      24.286  24.240  60.545  1.00  0.00           H  
ATOM   3211  HE3 LYS A 216      22.785  25.656  59.064  1.00  0.00           H  
ATOM   3212  HE2 LYS A 216      23.281  27.075  59.950  1.00  0.00           H  
ATOM   3213  HZ1 LYS A 216      21.184  25.926  60.664  1.00  0.00           H  
ATOM   3214  HZ2 LYS A 216      22.146  24.787  61.361  1.00  0.00           H  
ATOM   3215  HZ3 LYS A 216      22.251  26.362  61.844  1.00  0.00           H  
ATOM   3216  N   VAL A 217      26.161  21.813  59.976  1.00 31.22      A    N  
ATOM   3217  CA  VAL A 217      25.613  20.715  59.185  1.00 31.36      A    C  
ATOM   3218  C   VAL A 217      24.273  21.150  58.577  1.00 31.73      A    C  
ATOM   3219  O   VAL A 217      23.403  21.646  59.295  1.00 31.90      A    O  
ATOM   3220  CB  VAL A 217      25.362  19.453  60.047  1.00 32.36      A    C  
ATOM   3221  CG1 VAL A 217      24.683  18.291  59.290  1.00 29.89      A    C  
ATOM   3222  CG2 VAL A 217      26.667  18.952  60.675  1.00 30.88      A    C  
ATOM   3223  H   VAL A 217      25.832  21.889  60.926  1.00  0.00           H  
ATOM   3224  HA  VAL A 217      26.308  20.445  58.386  1.00  0.00           H  
ATOM   3225  HB  VAL A 217      24.704  19.728  60.872  1.00  0.00           H  
ATOM   3226 HG11 VAL A 217      24.574  17.429  59.942  1.00  0.00           H  
ATOM   3227 HG12 VAL A 217      23.680  18.538  58.945  1.00  0.00           H  
ATOM   3228 HG13 VAL A 217      25.264  17.981  58.423  1.00  0.00           H  
ATOM   3229 HG21 VAL A 217      26.484  18.025  61.208  1.00  0.00           H  
ATOM   3230 HG22 VAL A 217      27.427  18.752  59.924  1.00  0.00           H  
ATOM   3231 HG23 VAL A 217      27.078  19.670  61.383  1.00  0.00           H  
ATOM   3232  N   THR A 218      24.133  20.904  57.271  1.00 33.94      A    N  
ATOM   3233  CA  THR A 218      22.886  21.048  56.541  1.00 33.48      A    C  
ATOM   3234  C   THR A 218      22.496  19.673  55.977  1.00 33.60      A    C  
ATOM   3235  O   THR A 218      23.359  18.916  55.539  1.00 33.33      A    O  
ATOM   3236  CB  THR A 218      23.028  22.060  55.373  1.00 32.13      A    C  
ATOM   3237  OG1 THR A 218      23.407  23.320  55.893  1.00 35.70      A    O  
ATOM   3238  CG2 THR A 218      21.743  22.285  54.555  1.00 33.99      A    C  
ATOM   3239  H   THR A 218      24.901  20.500  56.748  1.00  0.00           H  
ATOM   3240  HA  THR A 218      22.094  21.383  57.207  1.00  0.00           H  
ATOM   3241  HB  THR A 218      23.828  21.738  54.705  1.00  0.00           H  
ATOM   3242  HG1 THR A 218      24.246  23.222  56.348  1.00  0.00           H  
ATOM   3243 HG21 THR A 218      21.895  23.067  53.811  1.00  0.00           H  
ATOM   3244 HG22 THR A 218      21.433  21.391  54.016  1.00  0.00           H  
ATOM   3245 HG23 THR A 218      20.912  22.589  55.192  1.00  0.00           H  
ATOM   3246  N   LEU A 219      21.192  19.384  56.004  1.00 33.55      A    N  
ATOM   3247  CA  LEU A 219      20.569  18.247  55.346  1.00 34.08      A    C  
ATOM   3248  C   LEU A 219      19.577  18.813  54.327  1.00 38.69      A    C  
ATOM   3249  O   LEU A 219      18.870  19.761  54.657  1.00 33.69      A    O  
ATOM   3250  CB  LEU A 219      19.915  17.337  56.412  1.00 37.30      A    C  
ATOM   3251  CG  LEU A 219      19.259  16.042  55.871  1.00 39.00      A    C  
ATOM   3252  CD1 LEU A 219      19.297  14.924  56.926  1.00 40.25      A    C  
ATOM   3253  CD2 LEU A 219      17.819  16.249  55.364  1.00 37.27      A    C  
ATOM   3254  H   LEU A 219      20.549  20.046  56.422  1.00  0.00           H  
ATOM   3255  HA  LEU A 219      21.331  17.679  54.827  1.00  0.00           H  
ATOM   3256  HB3 LEU A 219      19.200  17.898  57.015  1.00  0.00           H  
ATOM   3257  HB2 LEU A 219      20.709  17.053  57.106  1.00  0.00           H  
ATOM   3258  HG  LEU A 219      19.856  15.687  55.031  1.00  0.00           H  
ATOM   3259 HD11 LEU A 219      18.845  14.007  56.548  1.00  0.00           H  
ATOM   3260 HD12 LEU A 219      20.321  14.683  57.207  1.00  0.00           H  
ATOM   3261 HD13 LEU A 219      18.763  15.212  57.832  1.00  0.00           H  
ATOM   3262 HD21 LEU A 219      17.130  15.536  55.813  1.00  0.00           H  
ATOM   3263 HD22 LEU A 219      17.440  17.248  55.583  1.00  0.00           H  
ATOM   3264 HD23 LEU A 219      17.763  16.106  54.286  1.00  0.00           H  
ATOM   3265  N   CYS A 220      19.524  18.231  53.122  1.00 35.59      A    N  
ATOM   3266  CA  CYS A 220      18.563  18.623  52.092  1.00 37.06      A    C  
ATOM   3267  C   CYS A 220      17.824  17.388  51.572  1.00 34.89      A    C  
ATOM   3268  O   CYS A 220      18.404  16.307  51.502  1.00 35.73      A    O  
ATOM   3269  CB  CYS A 220      19.205  19.485  50.981  1.00 38.65      A    C  
ATOM   3270  SG  CYS A 220      20.263  18.540  49.852  1.00 40.17      A    S  
ATOM   3271  H   CYS A 220      20.129  17.450  52.905  1.00  0.00           H  
ATOM   3272  HA  CYS A 220      17.799  19.238  52.561  1.00  0.00           H  
ATOM   3273  HB3 CYS A 220      19.789  20.297  51.414  1.00  0.00           H  
ATOM   3274  HB2 CYS A 220      18.423  19.953  50.382  1.00  0.00           H  
ATOM   3275  HG  CYS A 220      19.273  17.844  49.287  1.00  0.00           H  
ATOM   3276  N   TYR A 221      16.549  17.586  51.217  1.00 32.27      A    N  
ATOM   3277  CA  TYR A 221      15.672  16.557  50.678  1.00 36.01      A    C  
ATOM   3278  C   TYR A 221      14.736  17.193  49.645  1.00 36.36      A    C  
ATOM   3279  O   TYR A 221      14.253  18.302  49.866  1.00 37.94      A    O  
ATOM   3280  CB  TYR A 221      14.919  15.856  51.830  1.00 38.59      A    C  
ATOM   3281  CG  TYR A 221      13.912  14.811  51.383  1.00 38.89      A    C  
ATOM   3282  CD1 TYR A 221      14.326  13.749  50.552  1.00 44.15      A    C  
ATOM   3283  CE1 TYR A 221      13.394  12.805  50.087  1.00 46.58      A    C  
ATOM   3284  CZ  TYR A 221      12.040  12.926  50.448  1.00 45.77      A    C  
ATOM   3285  OH  TYR A 221      11.127  12.039  49.966  1.00 49.79      A    O  
ATOM   3286  CE2 TYR A 221      11.628  13.974  51.290  1.00 43.23      A    C  
ATOM   3287  CD2 TYR A 221      12.559  14.916  51.761  1.00 40.37      A    C  
ATOM   3288  H   TYR A 221      16.148  18.513  51.289  1.00  0.00           H  
ATOM   3289  HA  TYR A 221      16.284  15.820  50.155  1.00  0.00           H  
ATOM   3290  HB3 TYR A 221      14.403  16.605  52.434  1.00  0.00           H  
ATOM   3291  HB2 TYR A 221      15.633  15.371  52.497  1.00  0.00           H  
ATOM   3292  HD1 TYR A 221      15.359  13.662  50.254  1.00  0.00           H  
ATOM   3293  HE1 TYR A 221      13.720  12.005  49.441  1.00  0.00           H  
ATOM   3294  HH  TYR A 221      11.532  11.323  49.470  1.00  0.00           H  
ATOM   3295  HE2 TYR A 221      10.589  14.071  51.556  1.00  0.00           H  
ATOM   3296  HD2 TYR A 221      12.228  15.726  52.393  1.00  0.00           H  
ATOM   3297  N   ARG A 222      14.516  16.481  48.528  1.00 38.82      A    N  
ATOM   3298  CA  ARG A 222      13.809  16.987  47.351  1.00 45.30      A    C  
ATOM   3299  C   ARG A 222      12.292  17.202  47.523  1.00 45.95      A    C  
ATOM   3300  O   ARG A 222      11.722  17.932  46.715  1.00 44.33      A    O  
ATOM   3301  CB  ARG A 222      14.125  16.083  46.143  1.00 50.48      A    C  
ATOM   3302  CG  ARG A 222      13.353  14.741  46.085  1.00 56.55      A    C  
ATOM   3303  CD  ARG A 222      13.663  13.875  44.853  1.00 64.58      A    C  
ATOM   3304  NE  ARG A 222      13.431  14.610  43.594  1.00 70.67      A    N  
ATOM   3305  CZ  ARG A 222      14.277  14.769  42.559  1.00 74.23      A    C  
ATOM   3306  NH2 ARG A 222      13.937  15.605  41.570  1.00 72.84      A    N1+
ATOM   3307  NH1 ARG A 222      15.453  14.128  42.486  1.00 71.47      A    N  
ATOM   3308  H   ARG A 222      14.942  15.571  48.430  1.00  0.00           H  
ATOM   3309  HA  ARG A 222      14.239  17.968  47.136  1.00  0.00           H  
ATOM   3310  HB3 ARG A 222      15.198  15.894  46.091  1.00  0.00           H  
ATOM   3311  HB2 ARG A 222      13.891  16.666  45.251  1.00  0.00           H  
ATOM   3312  HG3 ARG A 222      12.276  14.854  46.187  1.00  0.00           H  
ATOM   3313  HG2 ARG A 222      13.673  14.178  46.962  1.00  0.00           H  
ATOM   3314  HD3 ARG A 222      12.929  13.069  44.824  1.00  0.00           H  
ATOM   3315  HD2 ARG A 222      14.634  13.389  44.938  1.00  0.00           H  
ATOM   3316  HE  ARG A 222      12.550  15.101  43.549  1.00  0.00           H  
ATOM   3317 HH22 ARG A 222      14.572  15.781  40.804  1.00  0.00           H  
ATOM   3318 HH21 ARG A 222      13.070  16.121  41.608  1.00  0.00           H  
ATOM   3319 HH12 ARG A 222      16.066  14.272  41.698  1.00  0.00           H  
ATOM   3320 HH11 ARG A 222      15.735  13.504  43.228  1.00  0.00           H  
ATOM   3321  N   ASN A 223      11.670  16.565  48.530  1.00 45.67      A    N  
ATOM   3322  CA  ASN A 223      10.244  16.721  48.848  1.00 47.03      A    C  
ATOM   3323  C   ASN A 223      10.086  17.375  50.236  1.00 42.30      A    C  
ATOM   3324  O   ASN A 223      11.083  17.739  50.862  1.00 37.71      A    O  
ATOM   3325  CB  ASN A 223       9.491  15.370  48.742  1.00 48.55      A    C  
ATOM   3326  CG  ASN A 223       9.657  14.651  47.399  1.00 52.07      A    C  
ATOM   3327  OD1 ASN A 223       9.325  15.198  46.351  1.00 52.72      A    O  
ATOM   3328  ND2 ASN A 223      10.155  13.413  47.422  1.00 53.38      A    N  
ATOM   3329  H   ASN A 223      12.210  15.997  49.168  1.00  0.00           H  
ATOM   3330  HA  ASN A 223       9.761  17.423  48.166  1.00  0.00           H  
ATOM   3331  HB3 ASN A 223       8.423  15.542  48.870  1.00  0.00           H  
ATOM   3332  HB2 ASN A 223       9.787  14.699  49.543  1.00  0.00           H  
ATOM   3333 HD22 ASN A 223      10.260  12.898  46.560  1.00  0.00           H  
ATOM   3334 HD21 ASN A 223      10.422  12.982  48.296  1.00  0.00           H  
ATOM   3335  N   ASN A 224       8.827  17.581  50.664  1.00 47.25      A    N  
ATOM   3336  CA  ASN A 224       8.481  18.477  51.774  1.00 49.65      A    C  
ATOM   3337  C   ASN A 224       8.786  17.969  53.203  1.00 45.36      A    C  
ATOM   3338  O   ASN A 224       8.702  18.779  54.124  1.00 39.28      A    O  
ATOM   3339  CB  ASN A 224       7.021  18.985  51.630  1.00 52.68      A    C  
ATOM   3340  CG  ASN A 224       5.941  18.093  52.262  1.00 62.44      A    C  
ATOM   3341  OD1 ASN A 224       5.766  16.945  51.862  1.00 68.67      A    O  
ATOM   3342  ND2 ASN A 224       5.224  18.617  53.259  1.00 60.69      A    N  
ATOM   3343  H   ASN A 224       8.053  17.268  50.098  1.00  0.00           H  
ATOM   3344  HA  ASN A 224       9.101  19.368  51.700  1.00  0.00           H  
ATOM   3345  HB3 ASN A 224       6.777  19.164  50.583  1.00  0.00           H  
ATOM   3346  HB2 ASN A 224       6.957  19.962  52.111  1.00  0.00           H  
ATOM   3347 HD22 ASN A 224       4.506  18.069  53.709  1.00  0.00           H  
ATOM   3348 HD21 ASN A 224       5.397  19.560  53.577  1.00  0.00           H  
ATOM   3349  N   LEU A 225       9.074  16.669  53.383  1.00 41.87      A    N  
ATOM   3350  CA  LEU A 225       9.202  16.052  54.704  1.00 41.59      A    C  
ATOM   3351  C   LEU A 225      10.089  14.806  54.600  1.00 38.72      A    C  
ATOM   3352  O   LEU A 225       9.754  13.893  53.845  1.00 39.81      A    O  
ATOM   3353  CB  LEU A 225       7.786  15.738  55.259  1.00 45.14      A    C  
ATOM   3354  CG  LEU A 225       7.729  15.102  56.669  1.00 49.75      A    C  
ATOM   3355  CD1 LEU A 225       8.313  16.029  57.754  1.00 50.05      A    C  
ATOM   3356  CD2 LEU A 225       6.297  14.639  57.013  1.00 50.68      A    C  
ATOM   3357  H   LEU A 225       9.138  16.051  52.590  1.00  0.00           H  
ATOM   3358  HA  LEU A 225       9.699  16.758  55.372  1.00  0.00           H  
ATOM   3359  HB3 LEU A 225       7.281  15.082  54.550  1.00  0.00           H  
ATOM   3360  HB2 LEU A 225       7.192  16.653  55.275  1.00  0.00           H  
ATOM   3361  HG  LEU A 225       8.338  14.199  56.653  1.00  0.00           H  
ATOM   3362 HD11 LEU A 225       7.685  16.081  58.643  1.00  0.00           H  
ATOM   3363 HD12 LEU A 225       9.290  15.668  58.079  1.00  0.00           H  
ATOM   3364 HD13 LEU A 225       8.446  17.050  57.395  1.00  0.00           H  
ATOM   3365 HD21 LEU A 225       6.295  13.626  57.414  1.00  0.00           H  
ATOM   3366 HD22 LEU A 225       5.818  15.277  57.755  1.00  0.00           H  
ATOM   3367 HD23 LEU A 225       5.644  14.636  56.140  1.00  0.00           H  
ATOM   3368  N   ILE A 226      11.183  14.784  55.378  1.00 35.68      A    N  
ATOM   3369  CA  ILE A 226      12.173  13.701  55.435  1.00 38.06      A    C  
ATOM   3370  C   ILE A 226      11.587  12.363  55.940  1.00 37.58      A    C  
ATOM   3371  O   ILE A 226      10.533  12.357  56.576  1.00 42.31      A    O  
ATOM   3372  CB  ILE A 226      13.372  14.093  56.354  1.00 37.77      A    C  
ATOM   3373  CG1 ILE A 226      13.026  14.193  57.864  1.00 39.14      A    C  
ATOM   3374  CG2 ILE A 226      14.047  15.379  55.835  1.00 36.87      A    C  
ATOM   3375  CD1 ILE A 226      14.220  14.551  58.761  1.00 41.78      A    C  
ATOM   3376  H   ILE A 226      11.366  15.568  55.986  1.00  0.00           H  
ATOM   3377  HA  ILE A 226      12.545  13.541  54.422  1.00  0.00           H  
ATOM   3378  HB  ILE A 226      14.121  13.305  56.262  1.00  0.00           H  
ATOM   3379 HG13 ILE A 226      12.610  13.257  58.237  1.00  0.00           H  
ATOM   3380 HG12 ILE A 226      12.242  14.935  57.993  1.00  0.00           H  
ATOM   3381 HG21 ILE A 226      14.955  15.606  56.389  1.00  0.00           H  
ATOM   3382 HG22 ILE A 226      14.326  15.281  54.786  1.00  0.00           H  
ATOM   3383 HG23 ILE A 226      13.393  16.247  55.926  1.00  0.00           H  
ATOM   3384 HD11 ILE A 226      14.037  14.253  59.792  1.00  0.00           H  
ATOM   3385 HD12 ILE A 226      15.131  14.053  58.433  1.00  0.00           H  
ATOM   3386 HD13 ILE A 226      14.403  15.626  58.763  1.00  0.00           H  
ATOM   3387  N   LEU A 227      12.314  11.266  55.668  1.00 33.95      A    N  
ATOM   3388  CA  LEU A 227      12.078   9.903  56.160  1.00 40.73      A    C  
ATOM   3389  C   LEU A 227      10.732   9.313  55.693  1.00 40.93      A    C  
ATOM   3390  O   LEU A 227       9.943   8.887  56.533  1.00 40.83      A    O  
ATOM   3391  CB  LEU A 227      12.247   9.842  57.709  1.00 40.16      A    C  
ATOM   3392  CG  LEU A 227      13.672  10.071  58.250  1.00 40.40      A    C  
ATOM   3393  CD1 LEU A 227      13.646  10.398  59.756  1.00 40.81      A    C  
ATOM   3394  CD2 LEU A 227      14.611   8.888  57.937  1.00 38.34      A    C  
ATOM   3395  H   LEU A 227      13.187  11.381  55.171  1.00  0.00           H  
ATOM   3396  HA  LEU A 227      12.845   9.276  55.705  1.00  0.00           H  
ATOM   3397  HB3 LEU A 227      11.905   8.884  58.100  1.00  0.00           H  
ATOM   3398  HB2 LEU A 227      11.596  10.587  58.159  1.00  0.00           H  
ATOM   3399  HG  LEU A 227      14.071  10.954  57.752  1.00  0.00           H  
ATOM   3400 HD11 LEU A 227      14.318   9.774  60.344  1.00  0.00           H  
ATOM   3401 HD12 LEU A 227      13.947  11.432  59.924  1.00  0.00           H  
ATOM   3402 HD13 LEU A 227      12.650  10.275  60.181  1.00  0.00           H  
ATOM   3403 HD21 LEU A 227      15.536   9.257  57.499  1.00  0.00           H  
ATOM   3404 HD22 LEU A 227      14.887   8.319  58.823  1.00  0.00           H  
ATOM   3405 HD23 LEU A 227      14.173   8.179  57.237  1.00  0.00           H  
ATOM   3406  N   ARG A 228      10.490   9.260  54.369  1.00 45.18      A    N  
ATOM   3407  CA  ARG A 228       9.329   8.579  53.767  1.00 49.09      A    C  
ATOM   3408  C   ARG A 228       9.234   7.102  54.201  1.00 41.71      A    C  
ATOM   3409  O   ARG A 228      10.251   6.409  54.219  1.00 39.24      A    O  
ATOM   3410  CB  ARG A 228       9.415   8.640  52.225  1.00 58.84      A    C  
ATOM   3411  CG  ARG A 228       9.330  10.053  51.629  1.00 76.87      A    C  
ATOM   3412  CD  ARG A 228       7.893  10.558  51.407  1.00 87.82      A    C  
ATOM   3413  NE  ARG A 228       7.872  12.001  51.105  1.00 96.95      A    N  
ATOM   3414  CZ  ARG A 228       6.812  12.831  51.146  1.00103.59      A    C  
ATOM   3415  NH2 ARG A 228       5.563  12.394  51.370  1.00 99.92      A    N1+
ATOM   3416  NH1 ARG A 228       7.016  14.142  50.976  1.00100.55      A    N  
ATOM   3417  H   ARG A 228      11.177   9.624  53.725  1.00  0.00           H  
ATOM   3418  HA  ARG A 228       8.427   9.098  54.096  1.00  0.00           H  
ATOM   3419  HB3 ARG A 228       8.625   8.031  51.783  1.00  0.00           H  
ATOM   3420  HB2 ARG A 228      10.352   8.180  51.907  1.00  0.00           H  
ATOM   3421  HG3 ARG A 228       9.768   9.943  50.637  1.00  0.00           H  
ATOM   3422  HG2 ARG A 228       9.957  10.775  52.153  1.00  0.00           H  
ATOM   3423  HD3 ARG A 228       7.222  10.260  52.213  1.00  0.00           H  
ATOM   3424  HD2 ARG A 228       7.508  10.096  50.498  1.00  0.00           H  
ATOM   3425  HE  ARG A 228       8.777  12.397  50.891  1.00  0.00           H  
ATOM   3426 HH22 ARG A 228       4.787  13.040  51.389  1.00  0.00           H  
ATOM   3427 HH21 ARG A 228       5.382  11.404  51.455  1.00  0.00           H  
ATOM   3428 HH12 ARG A 228       6.248  14.799  51.039  1.00  0.00           H  
ATOM   3429 HH11 ARG A 228       7.946  14.494  50.813  1.00  0.00           H  
ATOM   3430  N   GLY A 229       8.010   6.661  54.530  1.00 36.49      A    N  
ATOM   3431  CA  GLY A 229       7.715   5.289  54.949  1.00 39.73      A    C  
ATOM   3432  C   GLY A 229       7.703   5.127  56.477  1.00 40.39      A    C  
ATOM   3433  O   GLY A 229       7.172   4.127  56.959  1.00 43.97      A    O  
ATOM   3434  H   GLY A 229       7.229   7.300  54.497  1.00  0.00           H  
ATOM   3435  HA3 GLY A 229       8.424   4.579  54.521  1.00  0.00           H  
ATOM   3436  HA2 GLY A 229       6.733   5.019  54.561  1.00  0.00           H  
ATOM   3437  N   PHE A 230       8.234   6.100  57.237  1.00 36.32      A    N  
ATOM   3438  CA  PHE A 230       8.077   6.195  58.690  1.00 32.42      A    C  
ATOM   3439  C   PHE A 230       6.778   6.947  59.034  1.00 31.94      A    C  
ATOM   3440  O   PHE A 230       6.148   7.535  58.153  1.00 28.47      A    O  
ATOM   3441  CB  PHE A 230       9.324   6.868  59.306  1.00 32.02      A    C  
ATOM   3442  CG  PHE A 230      10.597   6.039  59.208  1.00 29.17      A    C  
ATOM   3443  CD1 PHE A 230      11.388   6.075  58.039  1.00 31.86      A    C  
ATOM   3444  CE1 PHE A 230      12.496   5.249  57.917  1.00 32.21      A    C  
ATOM   3445  CZ  PHE A 230      12.815   4.356  58.931  1.00 32.11      A    C  
ATOM   3446  CD2 PHE A 230      10.912   5.097  60.211  1.00 30.10      A    C  
ATOM   3447  CE2 PHE A 230      12.026   4.279  60.071  1.00 33.04      A    C  
ATOM   3448  H   PHE A 230       8.669   6.895  56.789  1.00  0.00           H  
ATOM   3449  HA  PHE A 230       7.993   5.194  59.119  1.00  0.00           H  
ATOM   3450  HB3 PHE A 230       9.149   7.085  60.360  1.00  0.00           H  
ATOM   3451  HB2 PHE A 230       9.499   7.835  58.836  1.00  0.00           H  
ATOM   3452  HD1 PHE A 230      11.136   6.740  57.228  1.00  0.00           H  
ATOM   3453  HE1 PHE A 230      13.104   5.292  57.026  1.00  0.00           H  
ATOM   3454  HZ  PHE A 230      13.677   3.713  58.830  1.00  0.00           H  
ATOM   3455  HD2 PHE A 230      10.294   5.013  61.092  1.00  0.00           H  
ATOM   3456  HE2 PHE A 230      12.282   3.576  60.849  1.00  0.00           H  
ATOM   3457  N   ASP A 231       6.377   6.881  60.312  1.00 32.27      A    N  
ATOM   3458  CA  ASP A 231       5.182   7.533  60.852  1.00 37.34      A    C  
ATOM   3459  C   ASP A 231       5.264   9.069  60.705  1.00 35.00      A    C  
ATOM   3460  O   ASP A 231       6.303   9.632  61.041  1.00 37.30      A    O  
ATOM   3461  CB  ASP A 231       4.978   7.064  62.311  1.00 37.21      A    C  
ATOM   3462  CG  ASP A 231       3.828   7.737  63.059  1.00 38.20      A    C  
ATOM   3463  OD1 ASP A 231       2.682   7.285  62.857  1.00 44.16      A    O  
ATOM   3464  OD2 ASP A 231       4.087   8.786  63.685  1.00 42.11      A    O1-
ATOM   3465  H   ASP A 231       6.930   6.362  60.978  1.00  0.00           H  
ATOM   3466  HA  ASP A 231       4.330   7.184  60.267  1.00  0.00           H  
ATOM   3467  HB3 ASP A 231       5.902   7.201  62.871  1.00  0.00           H  
ATOM   3468  HB2 ASP A 231       4.812   5.987  62.312  1.00  0.00           H  
ATOM   3469  N   GLU A 232       4.186   9.714  60.217  1.00 38.59      A    N  
ATOM   3470  CA  GLU A 232       4.156  11.155  59.925  1.00 41.28      A    C  
ATOM   3471  C   GLU A 232       4.435  12.085  61.119  1.00 36.99      A    C  
ATOM   3472  O   GLU A 232       5.176  13.050  60.942  1.00 39.98      A    O  
ATOM   3473  CB  GLU A 232       2.905  11.533  59.100  1.00 48.51      A    C  
ATOM   3474  CG  GLU A 232       2.750  13.056  58.839  1.00 56.26      A    C  
ATOM   3475  CD  GLU A 232       1.673  13.470  57.822  1.00 62.86      A    C  
ATOM   3476  OE1 GLU A 232       1.192  12.608  57.055  1.00 66.74      A    O  
ATOM   3477  OE2 GLU A 232       1.352  14.679  57.812  1.00 61.60      A    O1-
ATOM   3478  H   GLU A 232       3.356   9.192  59.973  1.00  0.00           H  
ATOM   3479  HA  GLU A 232       4.990  11.338  59.252  1.00  0.00           H  
ATOM   3480  HB3 GLU A 232       2.008  11.151  59.589  1.00  0.00           H  
ATOM   3481  HB2 GLU A 232       2.974  11.007  58.148  1.00  0.00           H  
ATOM   3482  HG3 GLU A 232       3.699  13.459  58.483  1.00  0.00           H  
ATOM   3483  HG2 GLU A 232       2.533  13.568  59.778  1.00  0.00           H  
ATOM   3484  N   THR A 233       3.895  11.771  62.310  1.00 37.47      A    N  
ATOM   3485  CA  THR A 233       4.158  12.539  63.533  1.00 41.70      A    C  
ATOM   3486  C   THR A 233       5.625  12.445  63.986  1.00 40.50      A    C  
ATOM   3487  O   THR A 233       6.186  13.458  64.399  1.00 36.27      A    O  
ATOM   3488  CB  THR A 233       3.263  12.090  64.715  1.00 45.91      A    C  
ATOM   3489  OG1 THR A 233       1.908  12.240  64.344  1.00 40.95      A    O  
ATOM   3490  CG2 THR A 233       3.469  12.858  66.032  1.00 50.37      A    C  
ATOM   3491  H   THR A 233       3.312  10.952  62.405  1.00  0.00           H  
ATOM   3492  HA  THR A 233       3.944  13.588  63.319  1.00  0.00           H  
ATOM   3493  HB  THR A 233       3.426  11.033  64.921  1.00  0.00           H  
ATOM   3494  HG1 THR A 233       1.610  13.108  64.627  1.00  0.00           H  
ATOM   3495 HG21 THR A 233       2.761  12.514  66.782  1.00  0.00           H  
ATOM   3496 HG22 THR A 233       4.462  12.703  66.452  1.00  0.00           H  
ATOM   3497 HG23 THR A 233       3.326  13.931  65.896  1.00  0.00           H  
ATOM   3498  N   ILE A 234       6.228  11.253  63.849  1.00 39.61      A    N  
ATOM   3499  CA  ILE A 234       7.646  11.015  64.106  1.00 36.57      A    C  
ATOM   3500  C   ILE A 234       8.562  11.758  63.119  1.00 34.30      A    C  
ATOM   3501  O   ILE A 234       9.539  12.341  63.576  1.00 29.61      A    O  
ATOM   3502  CB  ILE A 234       7.980   9.497  64.135  1.00 43.25      A    C  
ATOM   3503  CG1 ILE A 234       7.392   8.881  65.421  1.00 44.92      A    C  
ATOM   3504  CG2 ILE A 234       9.480   9.149  63.996  1.00 42.77      A    C  
ATOM   3505  CD1 ILE A 234       7.499   7.359  65.478  1.00 47.26      A    C  
ATOM   3506  H   ILE A 234       5.695  10.463  63.508  1.00  0.00           H  
ATOM   3507  HA  ILE A 234       7.860  11.420  65.097  1.00  0.00           H  
ATOM   3508  HB  ILE A 234       7.470   9.028  63.295  1.00  0.00           H  
ATOM   3509 HG13 ILE A 234       6.341   9.153  65.524  1.00  0.00           H  
ATOM   3510 HG12 ILE A 234       7.888   9.305  66.293  1.00  0.00           H  
ATOM   3511 HG21 ILE A 234       9.663   8.080  64.101  1.00  0.00           H  
ATOM   3512 HG22 ILE A 234       9.872   9.424  63.017  1.00  0.00           H  
ATOM   3513 HG23 ILE A 234      10.074   9.663  64.751  1.00  0.00           H  
ATOM   3514 HD11 ILE A 234       6.675   6.944  66.057  1.00  0.00           H  
ATOM   3515 HD12 ILE A 234       7.478   6.917  64.485  1.00  0.00           H  
ATOM   3516 HD13 ILE A 234       8.430   7.054  65.945  1.00  0.00           H  
ATOM   3517  N   ARG A 235       8.213  11.763  61.819  1.00 35.62      A    N  
ATOM   3518  CA  ARG A 235       8.900  12.511  60.758  1.00 38.17      A    C  
ATOM   3519  C   ARG A 235       8.913  14.028  61.016  1.00 39.63      A    C  
ATOM   3520  O   ARG A 235       9.957  14.652  60.840  1.00 39.41      A    O  
ATOM   3521  CB  ARG A 235       8.251  12.218  59.394  1.00 37.55      A    C  
ATOM   3522  CG  ARG A 235       8.456  10.776  58.898  1.00 36.74      A    C  
ATOM   3523  CD  ARG A 235       7.521  10.374  57.749  1.00 34.03      A    C  
ATOM   3524  NE  ARG A 235       7.713  11.197  56.547  1.00 38.51      A    N  
ATOM   3525  CZ  ARG A 235       6.868  11.348  55.516  1.00 41.61      A    C  
ATOM   3526  NH2 ARG A 235       7.240  12.138  54.506  1.00 41.23      A    N1+
ATOM   3527  NH1 ARG A 235       5.672  10.741  55.469  1.00 41.26      A    N  
ATOM   3528  H   ARG A 235       7.396  11.240  61.533  1.00  0.00           H  
ATOM   3529  HA  ARG A 235       9.935  12.168  60.716  1.00  0.00           H  
ATOM   3530  HB3 ARG A 235       8.674  12.893  58.649  1.00  0.00           H  
ATOM   3531  HB2 ARG A 235       7.188  12.449  59.435  1.00  0.00           H  
ATOM   3532  HG3 ARG A 235       8.321  10.071  59.714  1.00  0.00           H  
ATOM   3533  HG2 ARG A 235       9.490  10.636  58.598  1.00  0.00           H  
ATOM   3534  HD3 ARG A 235       6.487  10.408  58.076  1.00  0.00           H  
ATOM   3535  HD2 ARG A 235       7.709   9.341  57.472  1.00  0.00           H  
ATOM   3536  HE  ARG A 235       8.606  11.673  56.503  1.00  0.00           H  
ATOM   3537 HH22 ARG A 235       6.618  12.300  53.729  1.00  0.00           H  
ATOM   3538 HH21 ARG A 235       8.136  12.607  54.525  1.00  0.00           H  
ATOM   3539 HH12 ARG A 235       5.032  10.902  54.707  1.00  0.00           H  
ATOM   3540 HH11 ARG A 235       5.378  10.149  56.235  1.00  0.00           H  
ATOM   3541  N   GLU A 236       7.771  14.576  61.464  1.00 38.08      A    N  
ATOM   3542  CA  GLU A 236       7.614  15.967  61.888  1.00 41.70      A    C  
ATOM   3543  C   GLU A 236       8.438  16.312  63.140  1.00 41.93      A    C  
ATOM   3544  O   GLU A 236       9.105  17.346  63.140  1.00 46.16      A    O  
ATOM   3545  CB  GLU A 236       6.121  16.268  62.117  1.00 43.13      A    C  
ATOM   3546  CG  GLU A 236       5.297  16.337  60.811  1.00 48.76      A    C  
ATOM   3547  CD  GLU A 236       3.772  16.415  61.001  1.00 59.90      A    C  
ATOM   3548  OE1 GLU A 236       3.117  16.847  60.028  1.00 59.70      A    O  
ATOM   3549  OE2 GLU A 236       3.270  16.050  62.089  1.00 67.71      A    O1-
ATOM   3550  H   GLU A 236       6.949  13.994  61.559  1.00  0.00           H  
ATOM   3551  HA  GLU A 236       7.971  16.608  61.080  1.00  0.00           H  
ATOM   3552  HB3 GLU A 236       6.002  17.207  62.660  1.00  0.00           H  
ATOM   3553  HB2 GLU A 236       5.716  15.495  62.771  1.00  0.00           H  
ATOM   3554  HG3 GLU A 236       5.506  15.469  60.189  1.00  0.00           H  
ATOM   3555  HG2 GLU A 236       5.627  17.202  60.234  1.00  0.00           H  
ATOM   3556  N   GLU A 237       8.390  15.448  64.171  1.00 41.48      A    N  
ATOM   3557  CA  GLU A 237       9.105  15.650  65.431  1.00 40.51      A    C  
ATOM   3558  C   GLU A 237      10.624  15.483  65.328  1.00 38.73      A    C  
ATOM   3559  O   GLU A 237      11.326  16.311  65.896  1.00 40.44      A    O  
ATOM   3560  CB  GLU A 237       8.511  14.793  66.573  1.00 41.03      A    C  
ATOM   3561  CG  GLU A 237       7.345  15.488  67.315  1.00 47.40      A    C  
ATOM   3562  CD  GLU A 237       7.736  16.733  68.141  1.00 49.73      A    C  
ATOM   3563  OE1 GLU A 237       6.837  17.575  68.355  1.00 44.96      A    O  
ATOM   3564  OE2 GLU A 237       8.912  16.846  68.554  1.00 45.66      A    O1-
ATOM   3565  H   GLU A 237       7.802  14.626  64.114  1.00  0.00           H  
ATOM   3566  HA  GLU A 237       8.960  16.700  65.691  1.00  0.00           H  
ATOM   3567  HB3 GLU A 237       9.279  14.508  67.291  1.00  0.00           H  
ATOM   3568  HB2 GLU A 237       8.150  13.848  66.167  1.00  0.00           H  
ATOM   3569  HG3 GLU A 237       6.886  14.774  67.999  1.00  0.00           H  
ATOM   3570  HG2 GLU A 237       6.572  15.757  66.594  1.00  0.00           H  
ATOM   3571  N   VAL A 238      11.125  14.477  64.590  1.00 33.13      A    N  
ATOM   3572  CA  VAL A 238      12.565  14.312  64.372  1.00 34.28      A    C  
ATOM   3573  C   VAL A 238      13.165  15.470  63.545  1.00 33.83      A    C  
ATOM   3574  O   VAL A 238      14.267  15.894  63.871  1.00 31.60      A    O  
ATOM   3575  CB  VAL A 238      12.946  12.931  63.765  1.00 34.62      A    C  
ATOM   3576  CG1 VAL A 238      12.514  12.738  62.307  1.00 36.97      A    C  
ATOM   3577  CG2 VAL A 238      14.450  12.617  63.887  1.00 34.49      A    C  
ATOM   3578  H   VAL A 238      10.509  13.808  64.144  1.00  0.00           H  
ATOM   3579  HA  VAL A 238      13.029  14.353  65.359  1.00  0.00           H  
ATOM   3580  HB  VAL A 238      12.417  12.176  64.347  1.00  0.00           H  
ATOM   3581 HG11 VAL A 238      13.087  13.367  61.628  1.00  0.00           H  
ATOM   3582 HG12 VAL A 238      12.656  11.705  61.999  1.00  0.00           H  
ATOM   3583 HG13 VAL A 238      11.469  12.982  62.166  1.00  0.00           H  
ATOM   3584 HG21 VAL A 238      14.663  11.605  63.542  1.00  0.00           H  
ATOM   3585 HG22 VAL A 238      15.065  13.297  63.298  1.00  0.00           H  
ATOM   3586 HG23 VAL A 238      14.780  12.679  64.924  1.00  0.00           H  
ATOM   3587  N   THR A 239      12.409  16.039  62.584  1.00 32.79      A    N  
ATOM   3588  CA  THR A 239      12.784  17.270  61.870  1.00 35.38      A    C  
ATOM   3589  C   THR A 239      12.937  18.475  62.822  1.00 35.41      A    C  
ATOM   3590  O   THR A 239      13.935  19.189  62.728  1.00 35.10      A    O  
ATOM   3591  CB  THR A 239      11.752  17.665  60.775  1.00 34.77      A    C  
ATOM   3592  OG1 THR A 239      11.683  16.644  59.807  1.00 35.64      A    O  
ATOM   3593  CG2 THR A 239      12.041  18.980  60.024  1.00 31.74      A    C  
ATOM   3594  H   THR A 239      11.494  15.662  62.382  1.00  0.00           H  
ATOM   3595  HA  THR A 239      13.749  17.093  61.391  1.00  0.00           H  
ATOM   3596  HB  THR A 239      10.760  17.738  61.216  1.00  0.00           H  
ATOM   3597  HG1 THR A 239      11.100  15.949  60.132  1.00  0.00           H  
ATOM   3598 HG21 THR A 239      11.355  19.112  59.187  1.00  0.00           H  
ATOM   3599 HG22 THR A 239      11.927  19.854  60.665  1.00  0.00           H  
ATOM   3600 HG23 THR A 239      13.056  18.990  59.624  1.00  0.00           H  
ATOM   3601  N   LYS A 240      11.973  18.641  63.744  1.00 43.53      A    N  
ATOM   3602  CA  LYS A 240      11.954  19.689  64.765  1.00 46.74      A    C  
ATOM   3603  C   LYS A 240      13.132  19.573  65.756  1.00 44.22      A    C  
ATOM   3604  O   LYS A 240      13.670  20.597  66.173  1.00 43.19      A    O  
ATOM   3605  CB  LYS A 240      10.598  19.627  65.505  1.00 51.41      A    C  
ATOM   3606  CG  LYS A 240      10.219  20.908  66.264  1.00 61.42      A    C  
ATOM   3607  CD  LYS A 240       9.067  20.671  67.257  1.00 71.67      A    C  
ATOM   3608  CE  LYS A 240       8.385  21.958  67.754  1.00 81.52      A    C  
ATOM   3609  NZ  LYS A 240       7.425  22.491  66.770  1.00 84.51      A    N1+
ATOM   3610  H   LYS A 240      11.191  18.000  63.759  1.00  0.00           H  
ATOM   3611  HA  LYS A 240      12.033  20.652  64.255  1.00  0.00           H  
ATOM   3612  HB3 LYS A 240      10.587  18.774  66.185  1.00  0.00           H  
ATOM   3613  HB2 LYS A 240       9.800  19.437  64.786  1.00  0.00           H  
ATOM   3614  HG3 LYS A 240       9.949  21.678  65.540  1.00  0.00           H  
ATOM   3615  HG2 LYS A 240      11.078  21.297  66.811  1.00  0.00           H  
ATOM   3616  HD3 LYS A 240       9.467  20.139  68.122  1.00  0.00           H  
ATOM   3617  HD2 LYS A 240       8.331  19.991  66.825  1.00  0.00           H  
ATOM   3618  HE3 LYS A 240       9.124  22.718  68.007  1.00  0.00           H  
ATOM   3619  HE2 LYS A 240       7.827  21.740  68.665  1.00  0.00           H  
ATOM   3620  HZ1 LYS A 240       6.978  23.317  67.139  1.00  0.00           H  
ATOM   3621  HZ2 LYS A 240       7.911  22.723  65.915  1.00  0.00           H  
ATOM   3622  HZ3 LYS A 240       6.724  21.790  66.574  1.00  0.00           H  
ATOM   3623  N   GLN A 241      13.511  18.330  66.096  1.00 38.34      A    N  
ATOM   3624  CA  GLN A 241      14.547  18.003  67.074  1.00 38.97      A    C  
ATOM   3625  C   GLN A 241      15.976  18.006  66.502  1.00 38.59      A    C  
ATOM   3626  O   GLN A 241      16.903  18.311  67.252  1.00 36.07      A    O  
ATOM   3627  CB  GLN A 241      14.187  16.673  67.757  1.00 37.36      A    C  
ATOM   3628  CG  GLN A 241      12.922  16.800  68.634  1.00 40.00      A    C  
ATOM   3629  CD  GLN A 241      12.555  15.496  69.335  1.00 43.68      A    C  
ATOM   3630  OE1 GLN A 241      13.431  14.796  69.824  1.00 52.25      A    O  
ATOM   3631  NE2 GLN A 241      11.265  15.183  69.440  1.00 42.42      A    N  
ATOM   3632  H   GLN A 241      13.003  17.544  65.715  1.00  0.00           H  
ATOM   3633  HA  GLN A 241      14.530  18.771  67.848  1.00  0.00           H  
ATOM   3634  HB3 GLN A 241      15.025  16.344  68.374  1.00  0.00           H  
ATOM   3635  HB2 GLN A 241      14.042  15.897  67.003  1.00  0.00           H  
ATOM   3636  HG3 GLN A 241      12.070  17.160  68.063  1.00  0.00           H  
ATOM   3637  HG2 GLN A 241      13.085  17.552  69.398  1.00  0.00           H  
ATOM   3638 HE22 GLN A 241      10.983  14.340  69.923  1.00  0.00           H  
ATOM   3639 HE21 GLN A 241      10.551  15.792  69.053  1.00  0.00           H  
ATOM   3640  N   LEU A 242      16.132  17.743  65.190  1.00 39.04      A    N  
ATOM   3641  CA  LEU A 242      17.375  17.975  64.444  1.00 38.03      A    C  
ATOM   3642  C   LEU A 242      17.667  19.485  64.332  1.00 35.58      A    C  
ATOM   3643  O   LEU A 242      18.808  19.886  64.560  1.00 31.92      A    O  
ATOM   3644  CB  LEU A 242      17.297  17.343  63.034  1.00 40.25      A    C  
ATOM   3645  CG  LEU A 242      17.342  15.797  62.965  1.00 40.20      A    C  
ATOM   3646  CD1 LEU A 242      17.020  15.314  61.535  1.00 40.99      A    C  
ATOM   3647  CD2 LEU A 242      18.658  15.191  63.472  1.00 40.68      A    C  
ATOM   3648  H   LEU A 242      15.333  17.453  64.642  1.00  0.00           H  
ATOM   3649  HA  LEU A 242      18.201  17.520  64.992  1.00  0.00           H  
ATOM   3650  HB3 LEU A 242      18.113  17.724  62.418  1.00  0.00           H  
ATOM   3651  HB2 LEU A 242      16.381  17.693  62.557  1.00  0.00           H  
ATOM   3652  HG  LEU A 242      16.578  15.397  63.623  1.00  0.00           H  
ATOM   3653 HD11 LEU A 242      16.234  14.559  61.546  1.00  0.00           H  
ATOM   3654 HD12 LEU A 242      16.675  16.124  60.891  1.00  0.00           H  
ATOM   3655 HD13 LEU A 242      17.892  14.878  61.047  1.00  0.00           H  
ATOM   3656 HD21 LEU A 242      18.759  14.148  63.170  1.00  0.00           H  
ATOM   3657 HD22 LEU A 242      19.514  15.726  63.072  1.00  0.00           H  
ATOM   3658 HD23 LEU A 242      18.714  15.217  64.560  1.00  0.00           H  
ATOM   3659  N   THR A 243      16.623  20.287  64.042  1.00 34.24      A    N  
ATOM   3660  CA  THR A 243      16.671  21.754  63.999  1.00 34.72      A    C  
ATOM   3661  C   THR A 243      17.043  22.384  65.353  1.00 33.00      A    C  
ATOM   3662  O   THR A 243      17.858  23.307  65.377  1.00 29.27      A    O  
ATOM   3663  CB  THR A 243      15.331  22.376  63.517  1.00 34.87      A    C  
ATOM   3664  OG1 THR A 243      14.999  21.867  62.243  1.00 34.93      A    O  
ATOM   3665  CG2 THR A 243      15.322  23.913  63.405  1.00 33.62      A    C  
ATOM   3666  H   THR A 243      15.719  19.871  63.875  1.00  0.00           H  
ATOM   3667  HA  THR A 243      17.447  22.045  63.299  1.00  0.00           H  
ATOM   3668  HB  THR A 243      14.528  22.078  64.191  1.00  0.00           H  
ATOM   3669  HG1 THR A 243      14.789  20.932  62.329  1.00  0.00           H  
ATOM   3670 HG21 THR A 243      14.392  24.266  62.957  1.00  0.00           H  
ATOM   3671 HG22 THR A 243      15.405  24.395  64.378  1.00  0.00           H  
ATOM   3672 HG23 THR A 243      16.143  24.268  62.782  1.00  0.00           H  
ATOM   3673  N   ALA A 244      16.486  21.838  66.449  1.00 31.63      A    N  
ATOM   3674  CA  ALA A 244      16.775  22.246  67.824  1.00 32.83      A    C  
ATOM   3675  C   ALA A 244      18.222  21.971  68.273  1.00 30.75      A    C  
ATOM   3676  O   ALA A 244      18.719  22.698  69.131  1.00 36.09      A    O  
ATOM   3677  CB  ALA A 244      15.782  21.554  68.765  1.00 33.16      A    C  
ATOM   3678  H   ALA A 244      15.820  21.086  66.342  1.00  0.00           H  
ATOM   3679  HA  ALA A 244      16.609  23.323  67.890  1.00  0.00           H  
ATOM   3680  HB1 ALA A 244      15.935  21.871  69.796  1.00  0.00           H  
ATOM   3681  HB2 ALA A 244      14.752  21.794  68.500  1.00  0.00           H  
ATOM   3682  HB3 ALA A 244      15.893  20.471  68.730  1.00  0.00           H  
ATOM   3683  N   ASN A 245      18.877  20.965  67.667  1.00 31.88      A    N  
ATOM   3684  CA  ASN A 245      20.283  20.628  67.897  1.00 32.14      A    C  
ATOM   3685  C   ASN A 245      21.242  21.340  66.911  1.00 30.80      A    C  
ATOM   3686  O   ASN A 245      22.453  21.168  67.042  1.00 31.36      A    O  
ATOM   3687  CB  ASN A 245      20.439  19.085  67.865  1.00 34.36      A    C  
ATOM   3688  CG  ASN A 245      21.638  18.505  68.631  1.00 35.26      A    C  
ATOM   3689  OD1 ASN A 245      22.225  17.525  68.183  1.00 34.72      A    O  
ATOM   3690  ND2 ASN A 245      22.004  19.067  69.786  1.00 32.11      A    N  
ATOM   3691  H   ASN A 245      18.396  20.409  66.974  1.00  0.00           H  
ATOM   3692  HA  ASN A 245      20.601  21.004  68.869  1.00  0.00           H  
ATOM   3693  HB3 ASN A 245      20.438  18.721  66.836  1.00  0.00           H  
ATOM   3694  HB2 ASN A 245      19.564  18.635  68.337  1.00  0.00           H  
ATOM   3695 HD22 ASN A 245      22.761  18.658  70.315  1.00  0.00           H  
ATOM   3696 HD21 ASN A 245      21.508  19.864  70.157  1.00  0.00           H  
ATOM   3697  N   GLY A 246      20.711  22.164  65.989  1.00 31.14      A    N  
ATOM   3698  CA  GLY A 246      21.494  23.086  65.165  1.00 32.79      A    C  
ATOM   3699  C   GLY A 246      21.720  22.597  63.726  1.00 32.69      A    C  
ATOM   3700  O   GLY A 246      22.504  23.226  63.015  1.00 34.92      A    O  
ATOM   3701  H   GLY A 246      19.706  22.257  65.937  1.00  0.00           H  
ATOM   3702  HA3 GLY A 246      22.458  23.310  65.623  1.00  0.00           H  
ATOM   3703  HA2 GLY A 246      20.951  24.030  65.118  1.00  0.00           H  
ATOM   3704  N   ILE A 247      21.056  21.516  63.282  1.00 31.39      A    N  
ATOM   3705  CA  ILE A 247      21.122  21.030  61.899  1.00 31.38      A    C  
ATOM   3706  C   ILE A 247      20.046  21.733  61.055  1.00 30.64      A    C  
ATOM   3707  O   ILE A 247      18.871  21.672  61.405  1.00 34.18      A    O  
ATOM   3708  CB  ILE A 247      20.919  19.487  61.817  1.00 32.75      A    C  
ATOM   3709  CG1 ILE A 247      22.080  18.754  62.524  1.00 33.98      A    C  
ATOM   3710  CG2 ILE A 247      20.740  18.930  60.384  1.00 32.15      A    C  
ATOM   3711  CD1 ILE A 247      21.720  17.363  63.049  1.00 38.83      A    C  
ATOM   3712  H   ILE A 247      20.416  21.030  63.896  1.00  0.00           H  
ATOM   3713  HA  ILE A 247      22.105  21.254  61.485  1.00  0.00           H  
ATOM   3714  HB  ILE A 247      20.005  19.248  62.358  1.00  0.00           H  
ATOM   3715 HG13 ILE A 247      22.422  19.337  63.375  1.00  0.00           H  
ATOM   3716 HG12 ILE A 247      22.937  18.680  61.856  1.00  0.00           H  
ATOM   3717 HG21 ILE A 247      20.655  17.845  60.387  1.00  0.00           H  
ATOM   3718 HG22 ILE A 247      19.839  19.303  59.898  1.00  0.00           H  
ATOM   3719 HG23 ILE A 247      21.585  19.196  59.750  1.00  0.00           H  
ATOM   3720 HD11 ILE A 247      22.550  16.937  63.610  1.00  0.00           H  
ATOM   3721 HD12 ILE A 247      20.866  17.416  63.724  1.00  0.00           H  
ATOM   3722 HD13 ILE A 247      21.486  16.676  62.238  1.00  0.00           H  
ATOM   3723  N   GLU A 248      20.461  22.368  59.948  1.00 32.47      A    N  
ATOM   3724  CA  GLU A 248      19.562  23.000  58.980  1.00 35.28      A    C  
ATOM   3725  C   GLU A 248      18.906  21.927  58.102  1.00 37.39      A    C  
ATOM   3726  O   GLU A 248      19.632  21.116  57.537  1.00 33.69      A    O  
ATOM   3727  CB  GLU A 248      20.393  23.983  58.129  1.00 40.78      A    C  
ATOM   3728  CG  GLU A 248      19.611  24.827  57.099  1.00 52.29      A    C  
ATOM   3729  CD  GLU A 248      18.738  25.918  57.735  1.00 56.13      A    C  
ATOM   3730  OE1 GLU A 248      19.279  26.695  58.555  1.00 63.37      A    O  
ATOM   3731  OE2 GLU A 248      17.540  25.963  57.384  1.00 58.28      A    O1-
ATOM   3732  H   GLU A 248      21.441  22.340  59.699  1.00  0.00           H  
ATOM   3733  HA  GLU A 248      18.791  23.555  59.518  1.00  0.00           H  
ATOM   3734  HB3 GLU A 248      21.173  23.437  57.601  1.00  0.00           H  
ATOM   3735  HB2 GLU A 248      20.926  24.643  58.801  1.00  0.00           H  
ATOM   3736  HG3 GLU A 248      19.012  24.185  56.452  1.00  0.00           H  
ATOM   3737  HG2 GLU A 248      20.321  25.324  56.437  1.00  0.00           H  
ATOM   3738  N   ILE A 249      17.572  21.949  57.973  1.00 36.54      A    N  
ATOM   3739  CA  ILE A 249      16.847  21.046  57.080  1.00 41.18      A    C  
ATOM   3740  C   ILE A 249      16.242  21.871  55.926  1.00 39.62      A    C  
ATOM   3741  O   ILE A 249      15.331  22.667  56.153  1.00 42.22      A    O  
ATOM   3742  CB  ILE A 249      15.759  20.195  57.811  1.00 46.85      A    C  
ATOM   3743  CG1 ILE A 249      16.392  19.178  58.796  1.00 48.40      A    C  
ATOM   3744  CG2 ILE A 249      14.862  19.419  56.829  1.00 49.71      A    C  
ATOM   3745  CD1 ILE A 249      16.620  19.722  60.210  1.00 55.77      A    C  
ATOM   3746  H   ILE A 249      17.023  22.653  58.446  1.00  0.00           H  
ATOM   3747  HA  ILE A 249      17.528  20.321  56.641  1.00  0.00           H  
ATOM   3748  HB  ILE A 249      15.111  20.864  58.379  1.00  0.00           H  
ATOM   3749 HG13 ILE A 249      17.324  18.782  58.392  1.00  0.00           H  
ATOM   3750 HG12 ILE A 249      15.739  18.310  58.901  1.00  0.00           H  
ATOM   3751 HG21 ILE A 249      14.138  18.792  57.350  1.00  0.00           H  
ATOM   3752 HG22 ILE A 249      14.288  20.111  56.221  1.00  0.00           H  
ATOM   3753 HG23 ILE A 249      15.446  18.780  56.166  1.00  0.00           H  
ATOM   3754 HD11 ILE A 249      17.566  19.370  60.617  1.00  0.00           H  
ATOM   3755 HD12 ILE A 249      16.629  20.810  60.238  1.00  0.00           H  
ATOM   3756 HD13 ILE A 249      15.832  19.387  60.882  1.00  0.00           H  
ATOM   3757  N   MET A 250      16.767  21.639  54.713  1.00 37.61      A    N  
ATOM   3758  CA  MET A 250      16.326  22.225  53.448  1.00 40.76      A    C  
ATOM   3759  C   MET A 250      15.384  21.248  52.722  1.00 39.16      A    C  
ATOM   3760  O   MET A 250      15.824  20.504  51.847  1.00 37.65      A    O  
ATOM   3761  CB  MET A 250      17.564  22.548  52.576  1.00 41.97      A    C  
ATOM   3762  CG  MET A 250      18.419  23.719  53.073  1.00 42.86      A    C  
ATOM   3763  SD  MET A 250      19.828  24.139  52.001  1.00 51.09      A    S  
ATOM   3764  CE  MET A 250      18.993  24.846  50.555  1.00 50.35      A    C  
ATOM   3765  H   MET A 250      17.524  20.970  54.637  1.00  0.00           H  
ATOM   3766  HA  MET A 250      15.779  23.152  53.625  1.00  0.00           H  
ATOM   3767  HB3 MET A 250      17.243  22.774  51.562  1.00  0.00           H  
ATOM   3768  HB2 MET A 250      18.198  21.667  52.498  1.00  0.00           H  
ATOM   3769  HG3 MET A 250      18.815  23.483  54.061  1.00  0.00           H  
ATOM   3770  HG2 MET A 250      17.802  24.609  53.193  1.00  0.00           H  
ATOM   3771  HE1 MET A 250      19.710  25.388  49.939  1.00  0.00           H  
ATOM   3772  HE2 MET A 250      18.563  24.053  49.946  1.00  0.00           H  
ATOM   3773  HE3 MET A 250      18.205  25.536  50.856  1.00  0.00           H  
ATOM   3774  N   THR A 251      14.093  21.272  53.080  1.00 39.13      A    N  
ATOM   3775  CA  THR A 251      13.045  20.558  52.345  1.00 37.61      A    C  
ATOM   3776  C   THR A 251      12.683  21.300  51.043  1.00 39.14      A    C  
ATOM   3777  O   THR A 251      12.724  22.530  50.996  1.00 42.20      A    O  
ATOM   3778  CB  THR A 251      11.750  20.435  53.180  1.00 36.26      A    C  
ATOM   3779  OG1 THR A 251      11.340  21.687  53.701  1.00 32.82      A    O  
ATOM   3780  CG2 THR A 251      11.883  19.424  54.323  1.00 38.75      A    C  
ATOM   3781  H   THR A 251      13.779  21.888  53.817  1.00  0.00           H  
ATOM   3782  HA  THR A 251      13.399  19.554  52.104  1.00  0.00           H  
ATOM   3783  HB  THR A 251      10.943  20.091  52.539  1.00  0.00           H  
ATOM   3784  HG1 THR A 251      11.216  22.298  52.970  1.00  0.00           H  
ATOM   3785 HG21 THR A 251      11.022  19.449  54.990  1.00  0.00           H  
ATOM   3786 HG22 THR A 251      11.977  18.409  53.936  1.00  0.00           H  
ATOM   3787 HG23 THR A 251      12.759  19.626  54.922  1.00  0.00           H  
ATOM   3788  N   ASN A 252      12.318  20.507  50.023  1.00 41.40      A    N  
ATOM   3789  CA  ASN A 252      11.991  20.913  48.648  1.00 46.64      A    C  
ATOM   3790  C   ASN A 252      13.211  21.469  47.881  1.00 45.06      A    C  
ATOM   3791  O   ASN A 252      13.042  22.319  47.007  1.00 50.23      A    O  
ATOM   3792  CB  ASN A 252      10.754  21.847  48.594  1.00 49.51      A    C  
ATOM   3793  CG  ASN A 252       9.514  21.231  49.249  1.00 49.79      A    C  
ATOM   3794  OD1 ASN A 252       9.067  21.809  50.365  1.00 47.58      A    O  
ATOM   3795  ND2 ASN A 252       8.968  20.247  48.756  1.00 50.96      A    N  
ATOM   3796  H   ASN A 252      12.312  19.507  50.177  1.00  0.00           H  
ATOM   3797  HA  ASN A 252      11.721  19.997  48.131  1.00  0.00           H  
ATOM   3798  HB3 ASN A 252      10.493  22.058  47.556  1.00  0.00           H  
ATOM   3799  HB2 ASN A 252      10.974  22.813  49.048  1.00  0.00           H  
ATOM   3800 HD22 ASN A 252       8.151  19.849  49.196  1.00  0.00           H  
ATOM   3801 HD21 ASN A 252       9.336  19.837  47.909  1.00  0.00           H  
ATOM   3802  N   GLU A 253      14.413  20.972  48.224  1.00 39.58      A    N  
ATOM   3803  CA  GLU A 253      15.693  21.401  47.665  1.00 36.87      A    C  
ATOM   3804  C   GLU A 253      16.515  20.175  47.258  1.00 36.37      A    C  
ATOM   3805  O   GLU A 253      16.664  19.247  48.052  1.00 36.75      A    O  
ATOM   3806  CB  GLU A 253      16.457  22.248  48.707  1.00 37.67      A    C  
ATOM   3807  CG  GLU A 253      15.747  23.562  49.115  1.00 41.55      A    C  
ATOM   3808  CD  GLU A 253      15.645  24.631  48.017  1.00 43.36      A    C  
ATOM   3809  OE1 GLU A 253      16.391  24.543  47.017  1.00 44.99      A    O  
ATOM   3810  OE2 GLU A 253      14.824  25.553  48.209  1.00 49.14      A    O1-
ATOM   3811  H   GLU A 253      14.466  20.256  48.936  1.00  0.00           H  
ATOM   3812  HA  GLU A 253      15.526  21.994  46.765  1.00  0.00           H  
ATOM   3813  HB3 GLU A 253      17.464  22.466  48.347  1.00  0.00           H  
ATOM   3814  HB2 GLU A 253      16.606  21.647  49.603  1.00  0.00           H  
ATOM   3815  HG3 GLU A 253      16.270  24.018  49.952  1.00  0.00           H  
ATOM   3816  HG2 GLU A 253      14.750  23.343  49.492  1.00  0.00           H  
ATOM   3817  N   ASN A 254      17.045  20.214  46.027  1.00 38.22      A    N  
ATOM   3818  CA  ASN A 254      17.825  19.132  45.433  1.00 35.43      A    C  
ATOM   3819  C   ASN A 254      18.987  19.754  44.627  1.00 36.49      A    C  
ATOM   3820  O   ASN A 254      18.709  20.632  43.810  1.00 31.44      A    O  
ATOM   3821  CB  ASN A 254      16.891  18.318  44.511  1.00 37.10      A    C  
ATOM   3822  CG  ASN A 254      17.512  16.983  44.092  1.00 34.29      A    C  
ATOM   3823  OD1 ASN A 254      17.897  16.178  44.938  1.00 33.72      A    O  
ATOM   3824  ND2 ASN A 254      17.616  16.742  42.785  1.00 32.74      A    N  
ATOM   3825  H   ASN A 254      16.891  21.020  45.440  1.00  0.00           H  
ATOM   3826  HA  ASN A 254      18.198  18.470  46.210  1.00  0.00           H  
ATOM   3827  HB3 ASN A 254      16.577  18.902  43.645  1.00  0.00           H  
ATOM   3828  HB2 ASN A 254      15.977  18.071  45.051  1.00  0.00           H  
ATOM   3829 HD22 ASN A 254      18.054  15.894  42.461  1.00  0.00           H  
ATOM   3830 HD21 ASN A 254      17.284  17.421  42.107  1.00  0.00           H  
ATOM   3831  N   PRO A 255      20.252  19.325  44.867  1.00 35.94      A    N  
ATOM   3832  CA  PRO A 255      21.420  19.725  44.052  1.00 40.51      A    C  
ATOM   3833  C   PRO A 255      21.249  19.523  42.535  1.00 42.34      A    C  
ATOM   3834  O   PRO A 255      20.993  18.403  42.092  1.00 44.54      A    O  
ATOM   3835  CB  PRO A 255      22.568  18.863  44.608  1.00 39.62      A    C  
ATOM   3836  CG  PRO A 255      22.179  18.613  46.050  1.00 40.53      A    C  
ATOM   3837  CD  PRO A 255      20.669  18.453  45.967  1.00 40.37      A    C  
ATOM   3838  HA  PRO A 255      21.631  20.771  44.276  1.00  0.00           H  
ATOM   3839  HB3 PRO A 255      23.540  19.348  44.518  1.00  0.00           H  
ATOM   3840  HB2 PRO A 255      22.632  17.906  44.088  1.00  0.00           H  
ATOM   3841  HG3 PRO A 255      22.419  19.492  46.649  1.00  0.00           H  
ATOM   3842  HG2 PRO A 255      22.682  17.755  46.492  1.00  0.00           H  
ATOM   3843  HD2 PRO A 255      20.402  17.423  45.727  1.00  0.00           H  
ATOM   3844  HD3 PRO A 255      20.216  18.723  46.919  1.00  0.00           H  
ATOM   3845  N   ALA A 256      21.395  20.624  41.784  1.00 37.43      A    N  
ATOM   3846  CA  ALA A 256      21.419  20.654  40.324  1.00 37.01      A    C  
ATOM   3847  C   ALA A 256      22.841  20.478  39.769  1.00 38.95      A    C  
ATOM   3848  O   ALA A 256      22.985  19.871  38.711  1.00 40.76      A    O  
ATOM   3849  CB  ALA A 256      20.816  21.979  39.838  1.00 34.97      A    C  
ATOM   3850  H   ALA A 256      21.608  21.503  42.237  1.00  0.00           H  
ATOM   3851  HA  ALA A 256      20.803  19.842  39.935  1.00  0.00           H  
ATOM   3852  HB1 ALA A 256      20.829  22.047  38.750  1.00  0.00           H  
ATOM   3853  HB2 ALA A 256      19.778  22.065  40.155  1.00  0.00           H  
ATOM   3854  HB3 ALA A 256      21.356  22.841  40.232  1.00  0.00           H  
ATOM   3855  N   LYS A 257      23.855  20.978  40.495  1.00 40.99      A    N  
ATOM   3856  CA  LYS A 257      25.273  20.765  40.213  1.00 43.14      A    C  
ATOM   3857  C   LYS A 257      26.130  21.103  41.439  1.00 39.00      A    C  
ATOM   3858  O   LYS A 257      25.665  21.770  42.363  1.00 34.41      A    O  
ATOM   3859  CB  LYS A 257      25.740  21.532  38.948  1.00 50.71      A    C  
ATOM   3860  CG  LYS A 257      25.723  23.072  39.011  1.00 56.15      A    C  
ATOM   3861  CD  LYS A 257      26.602  23.680  37.901  1.00 60.51      A    C  
ATOM   3862  CE  LYS A 257      26.613  25.218  37.858  1.00 62.40      A    C  
ATOM   3863  NZ  LYS A 257      25.387  25.773  37.258  1.00 59.83      A    N1+
ATOM   3864  H   LYS A 257      23.653  21.476  41.352  1.00  0.00           H  
ATOM   3865  HA  LYS A 257      25.401  19.696  40.030  1.00  0.00           H  
ATOM   3866  HB3 LYS A 257      25.185  21.200  38.072  1.00  0.00           H  
ATOM   3867  HB2 LYS A 257      26.770  21.233  38.762  1.00  0.00           H  
ATOM   3868  HG3 LYS A 257      26.086  23.425  39.976  1.00  0.00           H  
ATOM   3869  HG2 LYS A 257      24.695  23.424  38.923  1.00  0.00           H  
ATOM   3870  HD3 LYS A 257      26.309  23.275  36.932  1.00  0.00           H  
ATOM   3871  HD2 LYS A 257      27.628  23.343  38.055  1.00  0.00           H  
ATOM   3872  HE3 LYS A 257      27.454  25.557  37.253  1.00  0.00           H  
ATOM   3873  HE2 LYS A 257      26.755  25.630  38.857  1.00  0.00           H  
ATOM   3874  HZ1 LYS A 257      25.448  26.781  37.235  1.00  0.00           H  
ATOM   3875  HZ2 LYS A 257      25.281  25.421  36.318  1.00  0.00           H  
ATOM   3876  HZ3 LYS A 257      24.589  25.497  37.812  1.00  0.00           H  
ATOM   3877  N   VAL A 258      27.389  20.649  41.389  1.00 37.40      A    N  
ATOM   3878  CA  VAL A 258      28.445  20.967  42.345  1.00 36.21      A    C  
ATOM   3879  C   VAL A 258      29.707  21.363  41.549  1.00 37.19      A    C  
ATOM   3880  O   VAL A 258      29.847  20.968  40.393  1.00 39.59      A    O  
ATOM   3881  CB  VAL A 258      28.740  19.753  43.278  1.00 34.72      A    C  
ATOM   3882  CG1 VAL A 258      29.869  19.995  44.298  1.00 36.23      A    C  
ATOM   3883  CG2 VAL A 258      27.468  19.308  44.025  1.00 34.51      A    C  
ATOM   3884  H   VAL A 258      27.684  20.104  40.589  1.00  0.00           H  
ATOM   3885  HA  VAL A 258      28.149  21.821  42.951  1.00  0.00           H  
ATOM   3886  HB  VAL A 258      29.050  18.911  42.661  1.00  0.00           H  
ATOM   3887 HG11 VAL A 258      29.952  19.168  45.004  1.00  0.00           H  
ATOM   3888 HG12 VAL A 258      30.844  20.089  43.820  1.00  0.00           H  
ATOM   3889 HG13 VAL A 258      29.680  20.905  44.868  1.00  0.00           H  
ATOM   3890 HG21 VAL A 258      27.690  18.599  44.821  1.00  0.00           H  
ATOM   3891 HG22 VAL A 258      26.961  20.158  44.479  1.00  0.00           H  
ATOM   3892 HG23 VAL A 258      26.758  18.825  43.354  1.00  0.00           H  
ATOM   3893  N   SER A 259      30.591  22.170  42.148  1.00 35.32      A    N  
ATOM   3894  CA  SER A 259      31.835  22.620  41.519  1.00 36.72      A    C  
ATOM   3895  C   SER A 259      32.906  22.895  42.579  1.00 37.87      A    C  
ATOM   3896  O   SER A 259      32.571  23.188  43.725  1.00 36.81      A    O  
ATOM   3897  CB  SER A 259      31.547  23.830  40.599  1.00 37.18      A    C  
ATOM   3898  OG  SER A 259      31.164  24.981  41.326  1.00 38.34      A    O  
ATOM   3899  H   SER A 259      30.424  22.501  43.088  1.00  0.00           H  
ATOM   3900  HA  SER A 259      32.217  21.807  40.899  1.00  0.00           H  
ATOM   3901  HB3 SER A 259      30.769  23.594  39.873  1.00  0.00           H  
ATOM   3902  HB2 SER A 259      32.438  24.078  40.023  1.00  0.00           H  
ATOM   3903  HG  SER A 259      30.366  24.778  41.821  1.00  0.00           H  
ATOM   3904  N   LEU A 260      34.180  22.792  42.166  1.00 37.68      A    N  
ATOM   3905  CA  LEU A 260      35.350  23.040  43.008  1.00 39.90      A    C  
ATOM   3906  C   LEU A 260      35.523  24.555  43.244  1.00 36.99      A    C  
ATOM   3907  O   LEU A 260      35.516  25.320  42.279  1.00 35.07      A    O  
ATOM   3908  CB  LEU A 260      36.610  22.467  42.296  1.00 43.83      A    C  
ATOM   3909  CG  LEU A 260      37.643  21.663  43.133  1.00 48.57      A    C  
ATOM   3910  CD1 LEU A 260      39.040  21.744  42.481  1.00 48.48      A    C  
ATOM   3911  CD2 LEU A 260      37.718  21.943  44.648  1.00 50.07      A    C  
ATOM   3912  H   LEU A 260      34.374  22.559  41.204  1.00  0.00           H  
ATOM   3913  HA  LEU A 260      35.179  22.523  43.955  1.00  0.00           H  
ATOM   3914  HB3 LEU A 260      37.129  23.281  41.786  1.00  0.00           H  
ATOM   3915  HB2 LEU A 260      36.303  21.812  41.478  1.00  0.00           H  
ATOM   3916  HG  LEU A 260      37.332  20.621  43.052  1.00  0.00           H  
ATOM   3917 HD11 LEU A 260      39.567  20.794  42.575  1.00  0.00           H  
ATOM   3918 HD12 LEU A 260      38.983  21.973  41.417  1.00  0.00           H  
ATOM   3919 HD13 LEU A 260      39.659  22.514  42.942  1.00  0.00           H  
ATOM   3920 HD21 LEU A 260      38.746  22.083  44.979  1.00  0.00           H  
ATOM   3921 HD22 LEU A 260      37.169  22.822  44.963  1.00  0.00           H  
ATOM   3922 HD23 LEU A 260      37.317  21.102  45.216  1.00  0.00           H  
ATOM   3923  N   ASN A 261      35.741  24.942  44.507  1.00 34.20      A    N  
ATOM   3924  CA  ASN A 261      36.253  26.258  44.898  1.00 35.99      A    C  
ATOM   3925  C   ASN A 261      37.777  26.179  45.074  1.00 36.42      A    C  
ATOM   3926  O   ASN A 261      38.327  25.096  45.275  1.00 38.33      A    O  
ATOM   3927  CB  ASN A 261      35.579  26.707  46.211  1.00 35.23      A    C  
ATOM   3928  CG  ASN A 261      34.081  26.981  46.075  1.00 35.45      A    C  
ATOM   3929  OD1 ASN A 261      33.621  27.434  45.031  1.00 37.73      A    O  
ATOM   3930  ND2 ASN A 261      33.324  26.741  47.145  1.00 35.30      A    N  
ATOM   3931  H   ASN A 261      35.694  24.258  45.252  1.00  0.00           H  
ATOM   3932  HA  ASN A 261      36.034  26.986  44.114  1.00  0.00           H  
ATOM   3933  HB3 ASN A 261      36.031  27.636  46.559  1.00  0.00           H  
ATOM   3934  HB2 ASN A 261      35.753  25.970  46.994  1.00  0.00           H  
ATOM   3935 HD22 ASN A 261      32.337  26.973  47.134  1.00  0.00           H  
ATOM   3936 HD21 ASN A 261      33.732  26.373  47.995  1.00  0.00           H  
ATOM   3937  N   THR A 262      38.434  27.347  45.005  1.00 37.37      A    N  
ATOM   3938  CA  THR A 262      39.891  27.506  45.074  1.00 40.22      A    C  
ATOM   3939  C   THR A 262      40.535  27.023  46.397  1.00 40.94      A    C  
ATOM   3940  O   THR A 262      41.697  26.621  46.372  1.00 37.25      A    O  
ATOM   3941  CB  THR A 262      40.289  28.991  44.857  1.00 43.47      A    C  
ATOM   3942  OG1 THR A 262      39.858  29.826  45.918  1.00 46.92      A    O  
ATOM   3943  CG2 THR A 262      39.769  29.574  43.534  1.00 44.07      A    C  
ATOM   3944  H   THR A 262      37.912  28.201  44.863  1.00  0.00           H  
ATOM   3945  HA  THR A 262      40.321  26.911  44.267  1.00  0.00           H  
ATOM   3946  HB  THR A 262      41.378  29.054  44.834  1.00  0.00           H  
ATOM   3947  HG1 THR A 262      40.320  29.571  46.720  1.00  0.00           H  
ATOM   3948 HG21 THR A 262      40.141  30.588  43.382  1.00  0.00           H  
ATOM   3949 HG22 THR A 262      40.099  28.973  42.687  1.00  0.00           H  
ATOM   3950 HG23 THR A 262      38.680  29.618  43.509  1.00  0.00           H  
ATOM   3951  N   ASP A 263      39.771  27.041  47.502  1.00 41.84      A    N  
ATOM   3952  CA  ASP A 263      40.173  26.575  48.837  1.00 40.13      A    C  
ATOM   3953  C   ASP A 263      39.998  25.052  49.039  1.00 42.29      A    C  
ATOM   3954  O   ASP A 263      40.408  24.546  50.083  1.00 53.03      A    O  
ATOM   3955  CB  ASP A 263      39.454  27.360  49.973  1.00 43.05      A    C  
ATOM   3956  CG  ASP A 263      37.912  27.334  50.022  1.00 48.04      A    C  
ATOM   3957  OD1 ASP A 263      37.277  26.795  49.091  1.00 50.19      A    O  
ATOM   3958  OD2 ASP A 263      37.372  27.902  50.995  1.00 48.74      A    O1-
ATOM   3959  H   ASP A 263      38.813  27.358  47.433  1.00  0.00           H  
ATOM   3960  HA  ASP A 263      41.240  26.772  48.947  1.00  0.00           H  
ATOM   3961  HB3 ASP A 263      39.735  28.409  49.875  1.00  0.00           H  
ATOM   3962  HB2 ASP A 263      39.847  27.049  50.942  1.00  0.00           H  
ATOM   3963  N   GLY A 264      39.388  24.353  48.068  1.00 38.10      A    N  
ATOM   3964  CA  GLY A 264      39.127  22.917  48.127  1.00 35.31      A    C  
ATOM   3965  C   GLY A 264      37.688  22.594  48.560  1.00 32.85      A    C  
ATOM   3966  O   GLY A 264      37.312  21.424  48.489  1.00 32.69      A    O  
ATOM   3967  H   GLY A 264      39.076  24.839  47.237  1.00  0.00           H  
ATOM   3968  HA3 GLY A 264      39.822  22.409  48.797  1.00  0.00           H  
ATOM   3969  HA2 GLY A 264      39.302  22.501  47.138  1.00  0.00           H  
ATOM   3970  N   SER A 265      36.877  23.587  48.977  1.00 29.76      A    N  
ATOM   3971  CA  SER A 265      35.452  23.412  49.287  1.00 29.06      A    C  
ATOM   3972  C   SER A 265      34.599  23.284  48.006  1.00 26.80      A    C  
ATOM   3973  O   SER A 265      35.109  23.452  46.899  1.00 28.27      A    O  
ATOM   3974  CB  SER A 265      34.979  24.517  50.261  1.00 30.60      A    C  
ATOM   3975  OG  SER A 265      34.641  25.736  49.632  1.00 32.16      A    O  
ATOM   3976  H   SER A 265      37.225  24.537  49.010  1.00  0.00           H  
ATOM   3977  HA  SER A 265      35.356  22.466  49.824  1.00  0.00           H  
ATOM   3978  HB3 SER A 265      35.736  24.706  51.022  1.00  0.00           H  
ATOM   3979  HB2 SER A 265      34.096  24.180  50.801  1.00  0.00           H  
ATOM   3980  HG  SER A 265      35.463  26.207  49.438  1.00  0.00           H  
ATOM   3981  N   LYS A 266      33.323  22.922  48.186  1.00 27.34      A    N  
ATOM   3982  CA  LYS A 266      32.371  22.616  47.124  1.00 30.89      A    C  
ATOM   3983  C   LYS A 266      31.256  23.666  47.118  1.00 33.92      A    C  
ATOM   3984  O   LYS A 266      30.569  23.817  48.128  1.00 37.98      A    O  
ATOM   3985  CB  LYS A 266      31.776  21.206  47.357  1.00 33.54      A    C  
ATOM   3986  CG  LYS A 266      32.651  20.025  46.891  1.00 35.34      A    C  
ATOM   3987  CD  LYS A 266      34.016  19.934  47.589  1.00 37.10      A    C  
ATOM   3988  CE  LYS A 266      34.710  18.579  47.420  1.00 39.47      A    C  
ATOM   3989  NZ  LYS A 266      36.001  18.554  48.127  1.00 39.17      A    N1+
ATOM   3990  H   LYS A 266      32.964  22.812  49.127  1.00  0.00           H  
ATOM   3991  HA  LYS A 266      32.871  22.618  46.157  1.00  0.00           H  
ATOM   3992  HB3 LYS A 266      30.838  21.125  46.810  1.00  0.00           H  
ATOM   3993  HB2 LYS A 266      31.500  21.079  48.405  1.00  0.00           H  
ATOM   3994  HG3 LYS A 266      32.799  20.091  45.813  1.00  0.00           H  
ATOM   3995  HG2 LYS A 266      32.095  19.102  47.063  1.00  0.00           H  
ATOM   3996  HD3 LYS A 266      33.903  20.171  48.648  1.00  0.00           H  
ATOM   3997  HD2 LYS A 266      34.670  20.692  47.161  1.00  0.00           H  
ATOM   3998  HE3 LYS A 266      34.876  18.366  46.364  1.00  0.00           H  
ATOM   3999  HE2 LYS A 266      34.085  17.783  47.824  1.00  0.00           H  
ATOM   4000  HZ1 LYS A 266      35.843  18.698  49.114  1.00  0.00           H  
ATOM   4001  HZ2 LYS A 266      36.453  17.662  47.984  1.00  0.00           H  
ATOM   4002  HZ3 LYS A 266      36.594  19.296  47.780  1.00  0.00           H  
ATOM   4003  N   HIS A 267      31.068  24.327  45.965  1.00 34.35      A    N  
ATOM   4004  CA  HIS A 267      29.940  25.214  45.695  1.00 36.04      A    C  
ATOM   4005  C   HIS A 267      28.805  24.391  45.082  1.00 37.41      A    C  
ATOM   4006  O   HIS A 267      28.881  24.036  43.906  1.00 38.60      A    O  
ATOM   4007  CB  HIS A 267      30.385  26.345  44.748  1.00 39.84      A    C  
ATOM   4008  CG  HIS A 267      29.307  27.345  44.404  1.00 41.66      A    C  
ATOM   4009  ND1 HIS A 267      29.024  28.434  45.207  1.00 43.65      A    N  
ATOM   4010  CE1 HIS A 267      28.044  29.119  44.614  1.00 45.03      A    C  
ATOM   4011  NE2 HIS A 267      27.632  28.567  43.479  1.00 46.39      A    N  
ATOM   4012  CD2 HIS A 267      28.443  27.439  43.335  1.00 43.48      A    C  
ATOM   4013  H   HIS A 267      31.678  24.137  45.180  1.00  0.00           H  
ATOM   4014  HA  HIS A 267      29.591  25.668  46.624  1.00  0.00           H  
ATOM   4015  HB3 HIS A 267      30.802  25.942  43.826  1.00  0.00           H  
ATOM   4016  HB2 HIS A 267      31.189  26.901  45.220  1.00  0.00           H  
ATOM   4017  HD1 HIS A 267      29.480  28.660  46.083  1.00  0.00           H  
ATOM   4018  HE1 HIS A 267      27.619  30.022  45.025  1.00  0.00           H  
ATOM   4019  HD2 HIS A 267      28.340  26.783  42.484  1.00  0.00           H  
ATOM   4020  N   VAL A 268      27.777  24.118  45.894  1.00 36.97      A    N  
ATOM   4021  CA  VAL A 268      26.562  23.434  45.468  1.00 34.13      A    C  
ATOM   4022  C   VAL A 268      25.559  24.484  44.968  1.00 33.28      A    C  
ATOM   4023  O   VAL A 268      25.356  25.485  45.651  1.00 34.12      A    O  
ATOM   4024  CB  VAL A 268      25.900  22.664  46.646  1.00 33.22      A    C  
ATOM   4025  CG1 VAL A 268      24.619  21.906  46.235  1.00 33.98      A    C  
ATOM   4026  CG2 VAL A 268      26.897  21.694  47.302  1.00 34.98      A    C  
ATOM   4027  H   VAL A 268      27.787  24.450  46.850  1.00  0.00           H  
ATOM   4028  HA  VAL A 268      26.789  22.727  44.670  1.00  0.00           H  
ATOM   4029  HB  VAL A 268      25.611  23.379  47.418  1.00  0.00           H  
ATOM   4030 HG11 VAL A 268      24.239  21.295  47.052  1.00  0.00           H  
ATOM   4031 HG12 VAL A 268      23.811  22.581  45.954  1.00  0.00           H  
ATOM   4032 HG13 VAL A 268      24.809  21.244  45.390  1.00  0.00           H  
ATOM   4033 HG21 VAL A 268      26.430  21.124  48.103  1.00  0.00           H  
ATOM   4034 HG22 VAL A 268      27.290  20.988  46.575  1.00  0.00           H  
ATOM   4035 HG23 VAL A 268      27.744  22.220  47.742  1.00  0.00           H  
ATOM   4036  N   THR A 269      24.938  24.212  43.814  1.00 31.53      A    N  
ATOM   4037  CA  THR A 269      23.818  24.977  43.277  1.00 31.18      A    C  
ATOM   4038  C   THR A 269      22.598  24.044  43.237  1.00 33.05      A    C  
ATOM   4039  O   THR A 269      22.696  22.964  42.659  1.00 32.15      A    O  
ATOM   4040  CB  THR A 269      24.094  25.467  41.829  1.00 34.54      A    C  
ATOM   4041  OG1 THR A 269      25.285  26.228  41.794  1.00 35.04      A    O  
ATOM   4042  CG2 THR A 269      22.970  26.333  41.230  1.00 36.86      A    C  
ATOM   4043  H   THR A 269      25.175  23.367  43.308  1.00  0.00           H  
ATOM   4044  HA  THR A 269      23.591  25.837  43.907  1.00  0.00           H  
ATOM   4045  HB  THR A 269      24.257  24.609  41.175  1.00  0.00           H  
ATOM   4046  HG1 THR A 269      25.187  26.986  42.375  1.00  0.00           H  
ATOM   4047 HG21 THR A 269      23.264  26.745  40.265  1.00  0.00           H  
ATOM   4048 HG22 THR A 269      22.062  25.755  41.066  1.00  0.00           H  
ATOM   4049 HG23 THR A 269      22.720  27.168  41.885  1.00  0.00           H  
ATOM   4050  N   PHE A 270      21.486  24.468  43.853  1.00 36.19      A    N  
ATOM   4051  CA  PHE A 270      20.216  23.736  43.882  1.00 36.81      A    C  
ATOM   4052  C   PHE A 270      19.358  24.080  42.650  1.00 37.99      A    C  
ATOM   4053  O   PHE A 270      19.619  25.086  41.988  1.00 44.29      A    O  
ATOM   4054  CB  PHE A 270      19.469  24.071  45.195  1.00 38.62      A    C  
ATOM   4055  CG  PHE A 270      20.195  23.666  46.471  1.00 42.13      A    C  
ATOM   4056  CD1 PHE A 270      21.100  24.552  47.090  1.00 45.56      A    C  
ATOM   4057  CE1 PHE A 270      21.842  24.146  48.188  1.00 43.79      A    C  
ATOM   4058  CZ  PHE A 270      21.714  22.855  48.679  1.00 46.46      A    C  
ATOM   4059  CD2 PHE A 270      20.103  22.348  46.964  1.00 43.07      A    C  
ATOM   4060  CE2 PHE A 270      20.852  21.958  48.066  1.00 47.09      A    C  
ATOM   4061  H   PHE A 270      21.482  25.375  44.301  1.00  0.00           H  
ATOM   4062  HA  PHE A 270      20.414  22.665  43.865  1.00  0.00           H  
ATOM   4063  HB3 PHE A 270      18.496  23.578  45.199  1.00  0.00           H  
ATOM   4064  HB2 PHE A 270      19.260  25.141  45.239  1.00  0.00           H  
ATOM   4065  HD1 PHE A 270      21.220  25.553  46.719  1.00  0.00           H  
ATOM   4066  HE1 PHE A 270      22.524  24.837  48.654  1.00  0.00           H  
ATOM   4067  HZ  PHE A 270      22.294  22.548  49.537  1.00  0.00           H  
ATOM   4068  HD2 PHE A 270      19.438  21.643  46.498  1.00  0.00           H  
ATOM   4069  HE2 PHE A 270      20.766  20.952  48.442  1.00  0.00           H  
ATOM   4070  N   GLU A 271      18.328  23.256  42.378  1.00 37.08      A    N  
ATOM   4071  CA  GLU A 271      17.337  23.461  41.309  1.00 39.09      A    C  
ATOM   4072  C   GLU A 271      16.580  24.804  41.388  1.00 40.87      A    C  
ATOM   4073  O   GLU A 271      16.226  25.351  40.345  1.00 46.33      A    O  
ATOM   4074  CB  GLU A 271      16.325  22.295  41.287  1.00 42.56      A    C  
ATOM   4075  CG  GLU A 271      16.915  20.938  40.839  1.00 45.60      A    C  
ATOM   4076  CD  GLU A 271      15.925  19.757  40.852  1.00 47.53      A    C  
ATOM   4077  OE1 GLU A 271      14.708  19.976  41.043  1.00 53.50      A    O  
ATOM   4078  OE2 GLU A 271      16.414  18.619  40.671  1.00 43.64      A    O1-
ATOM   4079  H   GLU A 271      18.197  22.427  42.944  1.00  0.00           H  
ATOM   4080  HA  GLU A 271      17.875  23.465  40.360  1.00  0.00           H  
ATOM   4081  HB3 GLU A 271      15.491  22.554  40.632  1.00  0.00           H  
ATOM   4082  HB2 GLU A 271      15.897  22.183  42.285  1.00  0.00           H  
ATOM   4083  HG3 GLU A 271      17.771  20.678  41.457  1.00  0.00           H  
ATOM   4084  HG2 GLU A 271      17.301  21.038  39.824  1.00  0.00           H  
ATOM   4085  N   SER A 272      16.375  25.316  42.613  1.00 44.82      A    N  
ATOM   4086  CA  SER A 272      15.756  26.612  42.900  1.00 48.99      A    C  
ATOM   4087  C   SER A 272      16.630  27.834  42.543  1.00 46.39      A    C  
ATOM   4088  O   SER A 272      16.099  28.943  42.494  1.00 49.18      A    O  
ATOM   4089  CB  SER A 272      15.359  26.633  44.389  1.00 53.84      A    C  
ATOM   4090  OG  SER A 272      16.487  26.780  45.228  1.00 52.25      A    O  
ATOM   4091  H   SER A 272      16.699  24.801  43.420  1.00  0.00           H  
ATOM   4092  HA  SER A 272      14.843  26.677  42.307  1.00  0.00           H  
ATOM   4093  HB3 SER A 272      14.818  25.727  44.665  1.00  0.00           H  
ATOM   4094  HB2 SER A 272      14.684  27.468  44.583  1.00  0.00           H  
ATOM   4095  HG  SER A 272      16.450  26.090  45.904  1.00  0.00           H  
ATOM   4096  N   GLY A 273      17.940  27.624  42.341  1.00 41.83      A    N  
ATOM   4097  CA  GLY A 273      18.916  28.686  42.122  1.00 37.98      A    C  
ATOM   4098  C   GLY A 273      19.568  29.149  43.435  1.00 37.68      A    C  
ATOM   4099  O   GLY A 273      20.454  30.001  43.375  1.00 37.34      A    O  
ATOM   4100  H   GLY A 273      18.299  26.679  42.375  1.00  0.00           H  
ATOM   4101  HA3 GLY A 273      18.471  29.542  41.612  1.00  0.00           H  
ATOM   4102  HA2 GLY A 273      19.697  28.300  41.467  1.00  0.00           H  
ATOM   4103  N   LYS A 274      19.192  28.580  44.601  1.00 35.83      A    N  
ATOM   4104  CA  LYS A 274      19.943  28.716  45.855  1.00 38.67      A    C  
ATOM   4105  C   LYS A 274      21.346  28.107  45.726  1.00 40.88      A    C  
ATOM   4106  O   LYS A 274      21.547  27.200  44.917  1.00 41.05      A    O  
ATOM   4107  CB  LYS A 274      19.182  28.046  47.019  1.00 42.73      A    C  
ATOM   4108  CG  LYS A 274      17.957  28.840  47.494  1.00 46.84      A    C  
ATOM   4109  CD  LYS A 274      17.306  28.205  48.737  1.00 50.32      A    C  
ATOM   4110  CE  LYS A 274      16.011  28.897  49.199  1.00 52.51      A    C  
ATOM   4111  NZ  LYS A 274      14.903  28.713  48.244  1.00 55.33      A    N1+
ATOM   4112  H   LYS A 274      18.440  27.905  44.603  1.00  0.00           H  
ATOM   4113  HA  LYS A 274      20.051  29.782  46.067  1.00  0.00           H  
ATOM   4114  HB3 LYS A 274      19.852  27.951  47.875  1.00  0.00           H  
ATOM   4115  HB2 LYS A 274      18.898  27.027  46.754  1.00  0.00           H  
ATOM   4116  HG3 LYS A 274      17.239  28.915  46.679  1.00  0.00           H  
ATOM   4117  HG2 LYS A 274      18.255  29.862  47.730  1.00  0.00           H  
ATOM   4118  HD3 LYS A 274      18.022  28.236  49.559  1.00  0.00           H  
ATOM   4119  HD2 LYS A 274      17.126  27.146  48.557  1.00  0.00           H  
ATOM   4120  HE3 LYS A 274      16.183  29.962  49.353  1.00  0.00           H  
ATOM   4121  HE2 LYS A 274      15.699  28.481  50.157  1.00  0.00           H  
ATOM   4122  HZ1 LYS A 274      14.726  27.720  48.139  1.00  0.00           H  
ATOM   4123  HZ2 LYS A 274      14.071  29.167  48.590  1.00  0.00           H  
ATOM   4124  HZ3 LYS A 274      15.158  29.101  47.348  1.00  0.00           H  
ATOM   4125  N   THR A 275      22.285  28.612  46.535  1.00 39.53      A    N  
ATOM   4126  CA  THR A 275      23.661  28.129  46.566  1.00 42.11      A    C  
ATOM   4127  C   THR A 275      24.154  28.010  48.015  1.00 39.25      A    C  
ATOM   4128  O   THR A 275      23.678  28.733  48.891  1.00 35.68      A    O  
ATOM   4129  CB  THR A 275      24.622  29.059  45.775  1.00 40.94      A    C  
ATOM   4130  OG1 THR A 275      24.766  30.335  46.373  1.00 39.86      A    O  
ATOM   4131  CG2 THR A 275      24.236  29.243  44.299  1.00 37.68      A    C  
ATOM   4132  H   THR A 275      22.062  29.355  47.181  1.00  0.00           H  
ATOM   4133  HA  THR A 275      23.689  27.132  46.135  1.00  0.00           H  
ATOM   4134  HB  THR A 275      25.608  28.595  45.792  1.00  0.00           H  
ATOM   4135  HG1 THR A 275      25.131  30.225  47.254  1.00  0.00           H  
ATOM   4136 HG21 THR A 275      24.985  29.831  43.768  1.00  0.00           H  
ATOM   4137 HG22 THR A 275      24.158  28.280  43.795  1.00  0.00           H  
ATOM   4138 HG23 THR A 275      23.281  29.756  44.189  1.00  0.00           H  
ATOM   4139  N   LEU A 276      25.104  27.087  48.230  1.00 40.28      A    N  
ATOM   4140  CA  LEU A 276      25.666  26.787  49.541  1.00 42.85      A    C  
ATOM   4141  C   LEU A 276      27.094  26.254  49.370  1.00 39.73      A    C  
ATOM   4142  O   LEU A 276      27.290  25.258  48.672  1.00 41.13      A    O  
ATOM   4143  CB  LEU A 276      24.741  25.782  50.273  1.00 46.89      A    C  
ATOM   4144  CG  LEU A 276      24.958  25.687  51.796  1.00 53.83      A    C  
ATOM   4145  CD1 LEU A 276      24.443  26.947  52.523  1.00 56.93      A    C  
ATOM   4146  CD2 LEU A 276      24.303  24.415  52.359  1.00 55.79      A    C  
ATOM   4147  H   LEU A 276      25.448  26.527  47.460  1.00  0.00           H  
ATOM   4148  HA  LEU A 276      25.717  27.715  50.113  1.00  0.00           H  
ATOM   4149  HB3 LEU A 276      24.858  24.796  49.821  1.00  0.00           H  
ATOM   4150  HB2 LEU A 276      23.697  26.052  50.111  1.00  0.00           H  
ATOM   4151  HG  LEU A 276      26.028  25.602  51.988  1.00  0.00           H  
ATOM   4152 HD11 LEU A 276      23.645  26.713  53.229  1.00  0.00           H  
ATOM   4153 HD12 LEU A 276      25.247  27.419  53.087  1.00  0.00           H  
ATOM   4154 HD13 LEU A 276      24.048  27.694  51.834  1.00  0.00           H  
ATOM   4155 HD21 LEU A 276      24.328  24.404  53.448  1.00  0.00           H  
ATOM   4156 HD22 LEU A 276      23.261  24.334  52.048  1.00  0.00           H  
ATOM   4157 HD23 LEU A 276      24.822  23.521  52.015  1.00  0.00           H  
ATOM   4158  N   ASP A 277      28.053  26.919  50.032  1.00 41.17      A    N  
ATOM   4159  CA  ASP A 277      29.453  26.498  50.108  1.00 41.20      A    C  
ATOM   4160  C   ASP A 277      29.657  25.619  51.346  1.00 37.80      A    C  
ATOM   4161  O   ASP A 277      29.364  26.054  52.460  1.00 34.68      A    O  
ATOM   4162  CB  ASP A 277      30.453  27.676  50.098  1.00 40.89      A    C  
ATOM   4163  CG  ASP A 277      30.329  28.559  48.850  1.00 42.93      A    C  
ATOM   4164  OD1 ASP A 277      30.645  28.041  47.758  1.00 42.51      A    O  
ATOM   4165  OD2 ASP A 277      29.827  29.696  48.983  1.00 44.42      A    O1-
ATOM   4166  H   ASP A 277      27.812  27.736  50.573  1.00  0.00           H  
ATOM   4167  HA  ASP A 277      29.676  25.897  49.227  1.00  0.00           H  
ATOM   4168  HB3 ASP A 277      31.475  27.295  50.143  1.00  0.00           H  
ATOM   4169  HB2 ASP A 277      30.310  28.296  50.985  1.00  0.00           H  
ATOM   4170  N   VAL A 278      30.148  24.396  51.109  1.00 37.91      A    N  
ATOM   4171  CA  VAL A 278      30.388  23.372  52.123  1.00 38.91      A    C  
ATOM   4172  C   VAL A 278      31.693  22.627  51.806  1.00 36.54      A    C  
ATOM   4173  O   VAL A 278      32.058  22.511  50.640  1.00 38.07      A    O  
ATOM   4174  CB  VAL A 278      29.230  22.333  52.181  1.00 39.73      A    C  
ATOM   4175  CG1 VAL A 278      27.919  22.953  52.690  1.00 37.67      A    C  
ATOM   4176  CG2 VAL A 278      28.982  21.575  50.862  1.00 39.09      A    C  
ATOM   4177  H   VAL A 278      30.368  24.126  50.159  1.00  0.00           H  
ATOM   4178  HA  VAL A 278      30.502  23.850  53.092  1.00  0.00           H  
ATOM   4179  HB  VAL A 278      29.508  21.583  52.922  1.00  0.00           H  
ATOM   4180 HG11 VAL A 278      27.172  22.185  52.885  1.00  0.00           H  
ATOM   4181 HG12 VAL A 278      28.069  23.497  53.621  1.00  0.00           H  
ATOM   4182 HG13 VAL A 278      27.498  23.646  51.963  1.00  0.00           H  
ATOM   4183 HG21 VAL A 278      28.145  20.888  50.972  1.00  0.00           H  
ATOM   4184 HG22 VAL A 278      28.742  22.257  50.046  1.00  0.00           H  
ATOM   4185 HG23 VAL A 278      29.842  20.979  50.558  1.00  0.00           H  
ATOM   4186  N   ASP A 279      32.370  22.114  52.843  1.00 37.69      A    N  
ATOM   4187  CA  ASP A 279      33.614  21.346  52.708  1.00 40.64      A    C  
ATOM   4188  C   ASP A 279      33.402  19.935  52.130  1.00 38.79      A    C  
ATOM   4189  O   ASP A 279      34.291  19.441  51.436  1.00 37.91      A    O  
ATOM   4190  CB  ASP A 279      34.438  21.288  54.016  1.00 43.60      A    C  
ATOM   4191  CG  ASP A 279      34.728  22.679  54.600  1.00 51.46      A    C  
ATOM   4192  OD1 ASP A 279      35.614  23.359  54.038  1.00 58.70      A    O  
ATOM   4193  OD2 ASP A 279      33.956  23.119  55.478  1.00 59.28      A    O1-
ATOM   4194  H   ASP A 279      32.020  22.225  53.785  1.00  0.00           H  
ATOM   4195  HA  ASP A 279      34.232  21.874  51.979  1.00  0.00           H  
ATOM   4196  HB3 ASP A 279      35.390  20.787  53.836  1.00  0.00           H  
ATOM   4197  HB2 ASP A 279      33.912  20.695  54.768  1.00  0.00           H  
ATOM   4198  N   VAL A 280      32.236  19.325  52.407  1.00 33.99      A    N  
ATOM   4199  CA  VAL A 280      31.858  17.990  51.942  1.00 34.42      A    C  
ATOM   4200  C   VAL A 280      30.388  17.995  51.488  1.00 33.50      A    C  
ATOM   4201  O   VAL A 280      29.557  18.649  52.114  1.00 33.44      A    O  
ATOM   4202  CB  VAL A 280      32.059  16.929  53.073  1.00 36.67      A    C  
ATOM   4203  CG1 VAL A 280      31.387  15.561  52.838  1.00 35.23      A    C  
ATOM   4204  CG2 VAL A 280      33.555  16.691  53.345  1.00 36.51      A    C  
ATOM   4205  H   VAL A 280      31.551  19.803  52.975  1.00  0.00           H  
ATOM   4206  HA  VAL A 280      32.467  17.712  51.079  1.00  0.00           H  
ATOM   4207  HB  VAL A 280      31.630  17.334  53.992  1.00  0.00           H  
ATOM   4208 HG11 VAL A 280      31.640  14.858  53.632  1.00  0.00           H  
ATOM   4209 HG12 VAL A 280      30.300  15.618  52.814  1.00  0.00           H  
ATOM   4210 HG13 VAL A 280      31.723  15.133  51.895  1.00  0.00           H  
ATOM   4211 HG21 VAL A 280      33.702  15.952  54.132  1.00  0.00           H  
ATOM   4212 HG22 VAL A 280      34.066  16.328  52.453  1.00  0.00           H  
ATOM   4213 HG23 VAL A 280      34.058  17.601  53.667  1.00  0.00           H  
ATOM   4214  N   VAL A 281      30.093  17.226  50.430  1.00 30.83      A    N  
ATOM   4215  CA  VAL A 281      28.733  16.943  49.979  1.00 29.75      A    C  
ATOM   4216  C   VAL A 281      28.579  15.413  49.978  1.00 33.54      A    C  
ATOM   4217  O   VAL A 281      29.174  14.752  49.128  1.00 30.37      A    O  
ATOM   4218  CB  VAL A 281      28.460  17.480  48.543  1.00 28.25      A    C  
ATOM   4219  CG1 VAL A 281      27.015  17.203  48.076  1.00 27.94      A    C  
ATOM   4220  CG2 VAL A 281      28.756  18.981  48.416  1.00 29.73      A    C  
ATOM   4221  H   VAL A 281      30.826  16.715  49.959  1.00  0.00           H  
ATOM   4222  HA  VAL A 281      27.998  17.378  50.655  1.00  0.00           H  
ATOM   4223  HB  VAL A 281      29.134  16.983  47.843  1.00  0.00           H  
ATOM   4224 HG11 VAL A 281      26.817  17.668  47.110  1.00  0.00           H  
ATOM   4225 HG12 VAL A 281      26.817  16.137  47.961  1.00  0.00           H  
ATOM   4226 HG13 VAL A 281      26.289  17.600  48.786  1.00  0.00           H  
ATOM   4227 HG21 VAL A 281      28.630  19.312  47.386  1.00  0.00           H  
ATOM   4228 HG22 VAL A 281      28.085  19.565  49.043  1.00  0.00           H  
ATOM   4229 HG23 VAL A 281      29.780  19.222  48.697  1.00  0.00           H  
ATOM   4230  N   MET A 282      27.821  14.876  50.948  1.00 33.69      A    N  
ATOM   4231  CA  MET A 282      27.580  13.442  51.092  1.00 31.84      A    C  
ATOM   4232  C   MET A 282      26.219  13.075  50.487  1.00 32.92      A    C  
ATOM   4233  O   MET A 282      25.186  13.456  51.030  1.00 31.53      A    O  
ATOM   4234  CB  MET A 282      27.684  13.029  52.577  1.00 33.20      A    C  
ATOM   4235  CG  MET A 282      27.791  11.503  52.768  1.00 34.54      A    C  
ATOM   4236  SD  MET A 282      27.257  10.862  54.375  1.00 37.52      A    S  
ATOM   4237  CE  MET A 282      25.468  11.075  54.200  1.00 39.27      A    C  
ATOM   4238  H   MET A 282      27.331  15.481  51.594  1.00  0.00           H  
ATOM   4239  HA  MET A 282      28.350  12.894  50.555  1.00  0.00           H  
ATOM   4240  HB3 MET A 282      26.850  13.435  53.149  1.00  0.00           H  
ATOM   4241  HB2 MET A 282      28.578  13.482  53.007  1.00  0.00           H  
ATOM   4242  HG3 MET A 282      28.829  11.202  52.636  1.00  0.00           H  
ATOM   4243  HG2 MET A 282      27.229  10.967  52.003  1.00  0.00           H  
ATOM   4244  HE1 MET A 282      24.936  10.477  54.940  1.00  0.00           H  
ATOM   4245  HE2 MET A 282      25.191  12.119  54.331  1.00  0.00           H  
ATOM   4246  HE3 MET A 282      25.146  10.760  53.210  1.00  0.00           H  
ATOM   4247  N   MET A 283      26.249  12.314  49.388  1.00 31.75      A    N  
ATOM   4248  CA  MET A 283      25.074  11.751  48.734  1.00 33.79      A    C  
ATOM   4249  C   MET A 283      24.601  10.485  49.463  1.00 31.42      A    C  
ATOM   4250  O   MET A 283      25.381   9.552  49.652  1.00 34.37      A    O  
ATOM   4251  CB  MET A 283      25.410  11.453  47.261  1.00 40.10      A    C  
ATOM   4252  CG  MET A 283      25.514  12.714  46.391  1.00 43.37      A    C  
ATOM   4253  SD  MET A 283      23.914  13.484  46.025  1.00 48.00      A    S  
ATOM   4254  CE  MET A 283      24.474  15.056  45.324  1.00 43.46      A    C  
ATOM   4255  H   MET A 283      27.144  12.034  49.003  1.00  0.00           H  
ATOM   4256  HA  MET A 283      24.267  12.482  48.762  1.00  0.00           H  
ATOM   4257  HB3 MET A 283      24.651  10.799  46.829  1.00  0.00           H  
ATOM   4258  HB2 MET A 283      26.345  10.896  47.209  1.00  0.00           H  
ATOM   4259  HG3 MET A 283      25.992  12.465  45.445  1.00  0.00           H  
ATOM   4260  HG2 MET A 283      26.155  13.450  46.874  1.00  0.00           H  
ATOM   4261  HE1 MET A 283      23.618  15.671  45.049  1.00  0.00           H  
ATOM   4262  HE2 MET A 283      25.078  15.605  46.044  1.00  0.00           H  
ATOM   4263  HE3 MET A 283      25.074  14.879  44.431  1.00  0.00           H  
ATOM   4264  N   ALA A 284      23.315  10.485  49.829  1.00 30.25      A    N  
ATOM   4265  CA  ALA A 284      22.607   9.381  50.470  1.00 28.93      A    C  
ATOM   4266  C   ALA A 284      21.128   9.405  50.051  1.00 30.07      A    C  
ATOM   4267  O   ALA A 284      20.239   9.253  50.889  1.00 34.08      A    O  
ATOM   4268  CB  ALA A 284      22.832   9.421  51.993  1.00 30.24      A    C  
ATOM   4269  H   ALA A 284      22.756  11.313  49.670  1.00  0.00           H  
ATOM   4270  HA  ALA A 284      23.005   8.436  50.096  1.00  0.00           H  
ATOM   4271  HB1 ALA A 284      22.207   8.699  52.517  1.00  0.00           H  
ATOM   4272  HB2 ALA A 284      23.865   9.170  52.229  1.00  0.00           H  
ATOM   4273  HB3 ALA A 284      22.623  10.409  52.403  1.00  0.00           H  
ATOM   4274  N   ILE A 285      20.905   9.614  48.742  1.00 35.26      A    N  
ATOM   4275  CA  ILE A 285      19.589   9.677  48.102  1.00 35.69      A    C  
ATOM   4276  C   ILE A 285      18.935   8.297  47.865  1.00 33.22      A    C  
ATOM   4277  O   ILE A 285      17.752   8.250  47.531  1.00 32.68      A    O  
ATOM   4278  CB  ILE A 285      19.672  10.419  46.739  1.00 40.14      A    C  
ATOM   4279  CG1 ILE A 285      20.623   9.767  45.703  1.00 44.61      A    C  
ATOM   4280  CG2 ILE A 285      19.998  11.909  46.937  1.00 38.41      A    C  
ATOM   4281  CD1 ILE A 285      20.214  10.050  44.253  1.00 47.17      A    C  
ATOM   4282  H   ILE A 285      21.694   9.743  48.126  1.00  0.00           H  
ATOM   4283  HA  ILE A 285      18.919  10.236  48.758  1.00  0.00           H  
ATOM   4284  HB  ILE A 285      18.671  10.398  46.307  1.00  0.00           H  
ATOM   4285 HG13 ILE A 285      20.656   8.685  45.821  1.00  0.00           H  
ATOM   4286 HG12 ILE A 285      21.647  10.103  45.871  1.00  0.00           H  
ATOM   4287 HG21 ILE A 285      19.953  12.459  45.997  1.00  0.00           H  
ATOM   4288 HG22 ILE A 285      19.288  12.374  47.621  1.00  0.00           H  
ATOM   4289 HG23 ILE A 285      20.997  12.048  47.351  1.00  0.00           H  
ATOM   4290 HD11 ILE A 285      20.851   9.506  43.556  1.00  0.00           H  
ATOM   4291 HD12 ILE A 285      19.188   9.734  44.065  1.00  0.00           H  
ATOM   4292 HD13 ILE A 285      20.287  11.111  44.016  1.00  0.00           H  
ATOM   4293  N   GLY A 286      19.702   7.211  48.047  1.00 31.84      A    N  
ATOM   4294  CA  GLY A 286      19.231   5.847  47.862  1.00 32.49      A    C  
ATOM   4295  C   GLY A 286      20.434   4.910  47.729  1.00 36.11      A    C  
ATOM   4296  O   GLY A 286      21.587   5.339  47.654  1.00 41.56      A    O  
ATOM   4297  H   GLY A 286      20.670   7.323  48.312  1.00  0.00           H  
ATOM   4298  HA3 GLY A 286      18.620   5.770  46.961  1.00  0.00           H  
ATOM   4299  HA2 GLY A 286      18.617   5.551  48.714  1.00  0.00           H  
ATOM   4300  N   ARG A 287      20.128   3.607  47.687  1.00 38.63      A    N  
ATOM   4301  CA  ARG A 287      21.063   2.523  47.408  1.00 39.25      A    C  
ATOM   4302  C   ARG A 287      20.408   1.595  46.381  1.00 38.58      A    C  
ATOM   4303  O   ARG A 287      19.210   1.328  46.480  1.00 35.80      A    O  
ATOM   4304  CB  ARG A 287      21.397   1.754  48.700  1.00 39.02      A    C  
ATOM   4305  CG  ARG A 287      22.231   2.564  49.711  1.00 37.77      A    C  
ATOM   4306  CD  ARG A 287      22.590   1.778  50.984  1.00 38.29      A    C  
ATOM   4307  NE  ARG A 287      23.501   0.655  50.709  1.00 38.47      A    N  
ATOM   4308  CZ  ARG A 287      24.839   0.683  50.597  1.00 37.61      A    C  
ATOM   4309  NH2 ARG A 287      25.472  -0.440  50.246  1.00 35.29      A    N1+
ATOM   4310  NH1 ARG A 287      25.556   1.793  50.814  1.00 38.26      A    N  
ATOM   4311  H   ARG A 287      19.160   3.326  47.747  1.00  0.00           H  
ATOM   4312  HA  ARG A 287      21.982   2.919  46.973  1.00  0.00           H  
ATOM   4313  HB3 ARG A 287      21.951   0.855  48.429  1.00  0.00           H  
ATOM   4314  HB2 ARG A 287      20.477   1.411  49.175  1.00  0.00           H  
ATOM   4315  HG3 ARG A 287      21.761   3.510  49.980  1.00  0.00           H  
ATOM   4316  HG2 ARG A 287      23.154   2.835  49.197  1.00  0.00           H  
ATOM   4317  HD3 ARG A 287      21.683   1.307  51.364  1.00  0.00           H  
ATOM   4318  HD2 ARG A 287      22.946   2.428  51.781  1.00  0.00           H  
ATOM   4319  HE  ARG A 287      23.039  -0.214  50.471  1.00  0.00           H  
ATOM   4320 HH22 ARG A 287      26.475  -0.461  50.142  1.00  0.00           H  
ATOM   4321 HH21 ARG A 287      24.941  -1.278  50.053  1.00  0.00           H  
ATOM   4322 HH12 ARG A 287      26.561   1.787  50.723  1.00  0.00           H  
ATOM   4323 HH11 ARG A 287      25.090   2.646  51.088  1.00  0.00           H  
ATOM   4324  N   ILE A 288      21.215   1.131  45.417  1.00 39.76      A    N  
ATOM   4325  CA  ILE A 288      20.776   0.328  44.278  1.00 41.02      A    C  
ATOM   4326  C   ILE A 288      21.518  -1.030  44.247  1.00 39.35      A    C  
ATOM   4327  O   ILE A 288      22.711  -1.053  44.543  1.00 33.63      A    O  
ATOM   4328  CB  ILE A 288      21.049   1.072  42.938  1.00 43.27      A    C  
ATOM   4329  CG1 ILE A 288      22.500   1.591  42.753  1.00 42.53      A    C  
ATOM   4330  CG2 ILE A 288      20.021   2.203  42.745  1.00 43.85      A    C  
ATOM   4331  CD1 ILE A 288      22.792   2.118  41.342  1.00 43.91      A    C  
ATOM   4332  H   ILE A 288      22.195   1.381  45.424  1.00  0.00           H  
ATOM   4333  HA  ILE A 288      19.702   0.188  44.357  1.00  0.00           H  
ATOM   4334  HB  ILE A 288      20.867   0.359  42.132  1.00  0.00           H  
ATOM   4335 HG13 ILE A 288      23.230   0.814  42.970  1.00  0.00           H  
ATOM   4336 HG12 ILE A 288      22.695   2.390  43.469  1.00  0.00           H  
ATOM   4337 HG21 ILE A 288      20.135   2.697  41.780  1.00  0.00           H  
ATOM   4338 HG22 ILE A 288      19.002   1.817  42.786  1.00  0.00           H  
ATOM   4339 HG23 ILE A 288      20.111   2.962  43.519  1.00  0.00           H  
ATOM   4340 HD11 ILE A 288      23.855   2.043  41.114  1.00  0.00           H  
ATOM   4341 HD12 ILE A 288      22.253   1.554  40.580  1.00  0.00           H  
ATOM   4342 HD13 ILE A 288      22.509   3.166  41.248  1.00  0.00           H  
ATOM   4343  N   PRO A 289      20.811  -2.130  43.890  1.00 37.66      A    N  
ATOM   4344  CA  PRO A 289      21.392  -3.470  43.641  1.00 35.13      A    C  
ATOM   4345  C   PRO A 289      22.696  -3.508  42.825  1.00 37.07      A    C  
ATOM   4346  O   PRO A 289      22.768  -2.894  41.760  1.00 42.23      A    O  
ATOM   4347  CB  PRO A 289      20.266  -4.190  42.891  1.00 33.07      A    C  
ATOM   4348  CG  PRO A 289      19.008  -3.620  43.510  1.00 33.52      A    C  
ATOM   4349  CD  PRO A 289      19.360  -2.159  43.689  1.00 37.42      A    C  
ATOM   4350  HA  PRO A 289      21.544  -3.940  44.615  1.00  0.00           H  
ATOM   4351  HB3 PRO A 289      20.333  -5.271  42.974  1.00  0.00           H  
ATOM   4352  HB2 PRO A 289      20.282  -3.943  41.828  1.00  0.00           H  
ATOM   4353  HG3 PRO A 289      18.838  -4.086  44.480  1.00  0.00           H  
ATOM   4354  HG2 PRO A 289      18.110  -3.742  42.914  1.00  0.00           H  
ATOM   4355  HD2 PRO A 289      19.109  -1.594  42.789  1.00  0.00           H  
ATOM   4356  HD3 PRO A 289      18.797  -1.751  44.529  1.00  0.00           H  
ATOM   4357  N   ARG A 290      23.700  -4.220  43.358  1.00 37.09      A    N  
ATOM   4358  CA  ARG A 290      25.054  -4.294  42.811  1.00 40.86      A    C  
ATOM   4359  C   ARG A 290      25.179  -5.475  41.823  1.00 42.09      A    C  
ATOM   4360  O   ARG A 290      25.798  -6.488  42.144  1.00 41.75      A    O  
ATOM   4361  CB  ARG A 290      26.022  -4.345  44.013  1.00 42.71      A    C  
ATOM   4362  CG  ARG A 290      27.483  -4.027  43.669  1.00 43.68      A    C  
ATOM   4363  CD  ARG A 290      28.342  -3.935  44.937  1.00 47.42      A    C  
ATOM   4364  NE  ARG A 290      29.738  -3.587  44.628  1.00 47.40      A    N  
ATOM   4365  CZ  ARG A 290      30.787  -3.632  45.471  1.00 50.65      A    C  
ATOM   4366  NH2 ARG A 290      31.989  -3.252  45.026  1.00 54.88      A    N1+
ATOM   4367  NH1 ARG A 290      30.669  -4.048  46.742  1.00 56.95      A    N  
ATOM   4368  H   ARG A 290      23.553  -4.711  44.231  1.00  0.00           H  
ATOM   4369  HA  ARG A 290      25.261  -3.373  42.261  1.00  0.00           H  
ATOM   4370  HB3 ARG A 290      25.951  -5.307  44.524  1.00  0.00           H  
ATOM   4371  HB2 ARG A 290      25.698  -3.603  44.742  1.00  0.00           H  
ATOM   4372  HG3 ARG A 290      27.534  -3.086  43.119  1.00  0.00           H  
ATOM   4373  HG2 ARG A 290      27.879  -4.797  43.006  1.00  0.00           H  
ATOM   4374  HD3 ARG A 290      28.318  -4.893  45.457  1.00  0.00           H  
ATOM   4375  HD2 ARG A 290      27.933  -3.191  45.622  1.00  0.00           H  
ATOM   4376  HE  ARG A 290      29.908  -3.289  43.678  1.00  0.00           H  
ATOM   4377 HH22 ARG A 290      32.791  -3.271  45.638  1.00  0.00           H  
ATOM   4378 HH21 ARG A 290      32.105  -2.940  44.072  1.00  0.00           H  
ATOM   4379 HH12 ARG A 290      31.473  -4.084  47.350  1.00  0.00           H  
ATOM   4380 HH11 ARG A 290      29.770  -4.353  47.088  1.00  0.00           H  
ATOM   4381  N   THR A 291      24.535  -5.332  40.653  1.00 45.41      A    N  
ATOM   4382  CA  THR A 291      24.275  -6.418  39.701  1.00 46.36      A    C  
ATOM   4383  C   THR A 291      25.162  -6.399  38.435  1.00 49.38      A    C  
ATOM   4384  O   THR A 291      25.145  -7.396  37.712  1.00 45.57      A    O  
ATOM   4385  CB  THR A 291      22.798  -6.349  39.223  1.00 42.71      A    C  
ATOM   4386  OG1 THR A 291      22.513  -5.149  38.524  1.00 39.00      A    O  
ATOM   4387  CG2 THR A 291      21.783  -6.519  40.359  1.00 42.29      A    C  
ATOM   4388  H   THR A 291      24.043  -4.469  40.466  1.00  0.00           H  
ATOM   4389  HA  THR A 291      24.428  -7.384  40.186  1.00  0.00           H  
ATOM   4390  HB  THR A 291      22.616  -7.156  38.515  1.00  0.00           H  
ATOM   4391  HG1 THR A 291      21.559  -5.060  38.445  1.00  0.00           H  
ATOM   4392 HG21 THR A 291      20.760  -6.530  39.984  1.00  0.00           H  
ATOM   4393 HG22 THR A 291      21.950  -7.464  40.873  1.00  0.00           H  
ATOM   4394 HG23 THR A 291      21.861  -5.722  41.094  1.00  0.00           H  
ATOM   4395  N   ASN A 292      25.900  -5.303  38.171  1.00 52.68      A    N  
ATOM   4396  CA  ASN A 292      26.666  -5.091  36.929  1.00 55.68      A    C  
ATOM   4397  C   ASN A 292      27.769  -6.134  36.686  1.00 53.18      A    C  
ATOM   4398  O   ASN A 292      27.871  -6.672  35.584  1.00 61.99      A    O  
ATOM   4399  CB  ASN A 292      27.311  -3.682  36.912  1.00 60.23      A    C  
ATOM   4400  CG  ASN A 292      26.322  -2.521  37.018  1.00 67.53      A    C  
ATOM   4401  OD1 ASN A 292      26.423  -1.701  37.926  1.00 72.72      A    O  
ATOM   4402  ND2 ASN A 292      25.373  -2.433  36.084  1.00 74.95      A    N  
ATOM   4403  H   ASN A 292      25.874  -4.525  38.815  1.00  0.00           H  
ATOM   4404  HA  ASN A 292      25.958  -5.164  36.101  1.00  0.00           H  
ATOM   4405  HB3 ASN A 292      27.878  -3.543  35.990  1.00  0.00           H  
ATOM   4406  HB2 ASN A 292      28.032  -3.591  37.726  1.00  0.00           H  
ATOM   4407 HD22 ASN A 292      24.705  -1.678  36.117  1.00  0.00           H  
ATOM   4408 HD21 ASN A 292      25.316  -3.114  35.343  1.00  0.00           H  
ATOM   4409  N   ASP A 293      28.584  -6.366  37.724  1.00 47.14      A    N  
ATOM   4410  CA  ASP A 293      29.840  -7.119  37.665  1.00 44.86      A    C  
ATOM   4411  C   ASP A 293      29.641  -8.645  37.624  1.00 45.37      A    C  
ATOM   4412  O   ASP A 293      30.580  -9.356  37.271  1.00 44.15      A    O  
ATOM   4413  CB  ASP A 293      30.796  -6.722  38.820  1.00 47.19      A    C  
ATOM   4414  CG  ASP A 293      30.970  -5.206  39.048  1.00 52.31      A    C  
ATOM   4415  OD1 ASP A 293      30.917  -4.436  38.062  1.00 52.84      A    O  
ATOM   4416  OD2 ASP A 293      31.272  -4.843  40.203  1.00 48.90      A    O1-
ATOM   4417  H   ASP A 293      28.412  -5.878  38.591  1.00  0.00           H  
ATOM   4418  HA  ASP A 293      30.336  -6.854  36.729  1.00  0.00           H  
ATOM   4419  HB3 ASP A 293      31.790  -7.129  38.629  1.00  0.00           H  
ATOM   4420  HB2 ASP A 293      30.442  -7.170  39.752  1.00  0.00           H  
ATOM   4421  N   LEU A 294      28.427  -9.114  37.960  1.00 46.61      A    N  
ATOM   4422  CA  LEU A 294      28.041 -10.525  37.989  1.00 47.42      A    C  
ATOM   4423  C   LEU A 294      27.909 -11.181  36.607  1.00 47.07      A    C  
ATOM   4424  O   LEU A 294      27.888 -12.408  36.559  1.00 48.39      A    O  
ATOM   4425  CB  LEU A 294      26.709 -10.668  38.754  1.00 50.58      A    C  
ATOM   4426  CG  LEU A 294      26.831 -10.446  40.271  1.00 51.09      A    C  
ATOM   4427  CD1 LEU A 294      25.447 -10.297  40.925  1.00 53.00      A    C  
ATOM   4428  CD2 LEU A 294      27.680 -11.544  40.941  1.00 51.00      A    C  
ATOM   4429  H   LEU A 294      27.709  -8.455  38.225  1.00  0.00           H  
ATOM   4430  HA  LEU A 294      28.823 -11.066  38.521  1.00  0.00           H  
ATOM   4431  HB3 LEU A 294      26.291 -11.663  38.604  1.00  0.00           H  
ATOM   4432  HB2 LEU A 294      25.987  -9.970  38.331  1.00  0.00           H  
ATOM   4433  HG  LEU A 294      27.342  -9.495  40.423  1.00  0.00           H  
ATOM   4434 HD11 LEU A 294      25.439  -9.407  41.553  1.00  0.00           H  
ATOM   4435 HD12 LEU A 294      24.648 -10.184  40.193  1.00  0.00           H  
ATOM   4436 HD13 LEU A 294      25.182 -11.144  41.558  1.00  0.00           H  
ATOM   4437 HD21 LEU A 294      27.233 -11.926  41.859  1.00  0.00           H  
ATOM   4438 HD22 LEU A 294      27.848 -12.398  40.285  1.00  0.00           H  
ATOM   4439 HD23 LEU A 294      28.658 -11.143  41.205  1.00  0.00           H  
ATOM   4440  N   GLN A 295      27.800 -10.386  35.526  1.00 48.80      A    N  
ATOM   4441  CA  GLN A 295      27.614 -10.842  34.143  1.00 47.36      A    C  
ATOM   4442  C   GLN A 295      26.358 -11.722  33.991  1.00 44.96      A    C  
ATOM   4443  O   GLN A 295      26.436 -12.828  33.458  1.00 44.21      A    O  
ATOM   4444  CB  GLN A 295      28.897 -11.537  33.608  1.00 51.04      A    C  
ATOM   4445  CG  GLN A 295      30.167 -10.666  33.613  1.00 54.28      A    C  
ATOM   4446  CD  GLN A 295      30.026  -9.407  32.756  1.00 59.80      A    C  
ATOM   4447  OE1 GLN A 295      29.901  -9.493  31.537  1.00 61.16      A    O  
ATOM   4448  NE2 GLN A 295      30.049  -8.234  33.391  1.00 61.83      A    N  
ATOM   4449  H   GLN A 295      27.828  -9.384  35.656  1.00  0.00           H  
ATOM   4450  HA  GLN A 295      27.420  -9.951  33.546  1.00  0.00           H  
ATOM   4451  HB3 GLN A 295      28.717 -11.866  32.585  1.00  0.00           H  
ATOM   4452  HB2 GLN A 295      29.098 -12.445  34.177  1.00  0.00           H  
ATOM   4453  HG3 GLN A 295      31.005 -11.246  33.226  1.00  0.00           H  
ATOM   4454  HG2 GLN A 295      30.436 -10.394  34.633  1.00  0.00           H  
ATOM   4455 HE22 GLN A 295      29.958  -7.375  32.869  1.00  0.00           H  
ATOM   4456 HE21 GLN A 295      30.154  -8.194  34.394  1.00  0.00           H  
ATOM   4457  N   LEU A 296      25.222 -11.210  34.497  1.00 42.49      A    N  
ATOM   4458  CA  LEU A 296      23.928 -11.898  34.528  1.00 43.85      A    C  
ATOM   4459  C   LEU A 296      23.360 -12.255  33.143  1.00 47.92      A    C  
ATOM   4460  O   LEU A 296      22.521 -13.149  33.074  1.00 47.13      A    O  
ATOM   4461  CB  LEU A 296      22.912 -11.044  35.316  1.00 43.74      A    C  
ATOM   4462  CG  LEU A 296      23.233 -10.850  36.813  1.00 43.90      A    C  
ATOM   4463  CD1 LEU A 296      22.093 -10.101  37.519  1.00 47.82      A    C  
ATOM   4464  CD2 LEU A 296      23.544 -12.164  37.547  1.00 43.82      A    C  
ATOM   4465  H   LEU A 296      25.246 -10.300  34.931  1.00  0.00           H  
ATOM   4466  HA  LEU A 296      24.078 -12.850  35.039  1.00  0.00           H  
ATOM   4467  HB3 LEU A 296      21.928 -11.501  35.232  1.00  0.00           H  
ATOM   4468  HB2 LEU A 296      22.815 -10.066  34.840  1.00  0.00           H  
ATOM   4469  HG  LEU A 296      24.119 -10.219  36.879  1.00  0.00           H  
ATOM   4470 HD11 LEU A 296      22.484  -9.420  38.273  1.00  0.00           H  
ATOM   4471 HD12 LEU A 296      21.495  -9.516  36.820  1.00  0.00           H  
ATOM   4472 HD13 LEU A 296      21.419 -10.796  38.019  1.00  0.00           H  
ATOM   4473 HD21 LEU A 296      23.403 -12.063  38.622  1.00  0.00           H  
ATOM   4474 HD22 LEU A 296      22.907 -12.977  37.201  1.00  0.00           H  
ATOM   4475 HD23 LEU A 296      24.578 -12.465  37.383  1.00  0.00           H  
ATOM   4476  N   GLY A 297      23.841 -11.587  32.080  1.00 49.76      A    N  
ATOM   4477  CA  GLY A 297      23.463 -11.844  30.693  1.00 50.98      A    C  
ATOM   4478  C   GLY A 297      24.073 -13.141  30.132  1.00 51.96      A    C  
ATOM   4479  O   GLY A 297      23.530 -13.662  29.160  1.00 49.83      A    O  
ATOM   4480  H   GLY A 297      24.537 -10.873  32.233  1.00  0.00           H  
ATOM   4481  HA3 GLY A 297      23.797 -11.007  30.079  1.00  0.00           H  
ATOM   4482  HA2 GLY A 297      22.377 -11.885  30.607  1.00  0.00           H  
ATOM   4483  N   ASN A 298      25.147 -13.691  30.739  1.00 51.22      A    N  
ATOM   4484  CA  ASN A 298      25.755 -14.982  30.363  1.00 50.71      A    C  
ATOM   4485  C   ASN A 298      24.848 -16.197  30.646  1.00 50.87      A    C  
ATOM   4486  O   ASN A 298      25.122 -17.266  30.103  1.00 46.82      A    O  
ATOM   4487  CB  ASN A 298      27.115 -15.167  31.085  1.00 48.17      A    C  
ATOM   4488  CG  ASN A 298      28.272 -14.332  30.525  1.00 47.87      A    C  
ATOM   4489  OD1 ASN A 298      28.233 -13.859  29.392  1.00 47.68      A    O  
ATOM   4490  ND2 ASN A 298      29.339 -14.178  31.308  1.00 51.32      A    N  
ATOM   4491  H   ASN A 298      25.553 -13.230  31.542  1.00  0.00           H  
ATOM   4492  HA  ASN A 298      25.922 -14.926  29.286  1.00  0.00           H  
ATOM   4493  HB3 ASN A 298      27.445 -16.200  30.977  1.00  0.00           H  
ATOM   4494  HB2 ASN A 298      27.007 -15.006  32.157  1.00  0.00           H  
ATOM   4495 HD22 ASN A 298      30.134 -13.650  30.982  1.00  0.00           H  
ATOM   4496 HD21 ASN A 298      29.348 -14.571  32.242  1.00  0.00           H  
ATOM   4497  N   VAL A 299      23.802 -16.023  31.470  1.00 52.69      A    N  
ATOM   4498  CA  VAL A 299      22.826 -17.061  31.809  1.00 55.06      A    C  
ATOM   4499  C   VAL A 299      21.367 -16.569  31.687  1.00 55.05      A    C  
ATOM   4500  O   VAL A 299      20.470 -17.406  31.595  1.00 56.67      A    O  
ATOM   4501  CB  VAL A 299      23.050 -17.592  33.251  1.00 55.46      A    C  
ATOM   4502  CG1 VAL A 299      24.399 -18.307  33.401  1.00 58.59      A    C  
ATOM   4503  CG2 VAL A 299      22.885 -16.520  34.336  1.00 60.96      A    C  
ATOM   4504  H   VAL A 299      23.659 -15.119  31.895  1.00  0.00           H  
ATOM   4505  HA  VAL A 299      22.917 -17.899  31.116  1.00  0.00           H  
ATOM   4506  HB  VAL A 299      22.291 -18.352  33.445  1.00  0.00           H  
ATOM   4507 HG11 VAL A 299      24.500 -18.744  34.394  1.00  0.00           H  
ATOM   4508 HG12 VAL A 299      24.494 -19.110  32.672  1.00  0.00           H  
ATOM   4509 HG13 VAL A 299      25.238 -17.626  33.259  1.00  0.00           H  
ATOM   4510 HG21 VAL A 299      23.050 -16.942  35.326  1.00  0.00           H  
ATOM   4511 HG22 VAL A 299      23.582 -15.693  34.203  1.00  0.00           H  
ATOM   4512 HG23 VAL A 299      21.874 -16.121  34.321  1.00  0.00           H  
ATOM   4513  N   GLY A 300      21.149 -15.242  31.665  1.00 57.19      A    N  
ATOM   4514  CA  GLY A 300      19.839 -14.624  31.491  1.00 50.85      A    C  
ATOM   4515  C   GLY A 300      19.036 -14.586  32.799  1.00 48.95      A    C  
ATOM   4516  O   GLY A 300      17.848 -14.907  32.767  1.00 52.91      A    O  
ATOM   4517  H   GLY A 300      21.929 -14.610  31.769  1.00  0.00           H  
ATOM   4518  HA3 GLY A 300      19.273 -15.141  30.715  1.00  0.00           H  
ATOM   4519  HA2 GLY A 300      19.984 -13.601  31.144  1.00  0.00           H  
ATOM   4520  N   VAL A 301      19.652 -14.183  33.930  1.00 49.21      A    N  
ATOM   4521  CA  VAL A 301      18.924 -13.891  35.173  1.00 51.91      A    C  
ATOM   4522  C   VAL A 301      18.064 -12.621  34.985  1.00 47.47      A    C  
ATOM   4523  O   VAL A 301      18.621 -11.554  34.720  1.00 50.19      A    O  
ATOM   4524  CB  VAL A 301      19.847 -13.667  36.411  1.00 57.38      A    C  
ATOM   4525  CG1 VAL A 301      19.081 -13.318  37.703  1.00 62.11      A    C  
ATOM   4526  CG2 VAL A 301      20.777 -14.858  36.683  1.00 59.35      A    C  
ATOM   4527  H   VAL A 301      20.630 -13.931  33.907  1.00  0.00           H  
ATOM   4528  HA  VAL A 301      18.283 -14.744  35.392  1.00  0.00           H  
ATOM   4529  HB  VAL A 301      20.493 -12.815  36.214  1.00  0.00           H  
ATOM   4530 HG11 VAL A 301      19.753 -13.261  38.559  1.00  0.00           H  
ATOM   4531 HG12 VAL A 301      18.585 -12.350  37.637  1.00  0.00           H  
ATOM   4532 HG13 VAL A 301      18.324 -14.068  37.924  1.00  0.00           H  
ATOM   4533 HG21 VAL A 301      21.211 -14.816  37.682  1.00  0.00           H  
ATOM   4534 HG22 VAL A 301      20.259 -15.813  36.588  1.00  0.00           H  
ATOM   4535 HG23 VAL A 301      21.614 -14.836  35.993  1.00  0.00           H  
ATOM   4536  N   LYS A 302      16.735 -12.768  35.126  1.00 49.36      A    N  
ATOM   4537  CA  LYS A 302      15.755 -11.679  35.079  1.00 55.17      A    C  
ATOM   4538  C   LYS A 302      16.014 -10.623  36.162  1.00 56.10      A    C  
ATOM   4539  O   LYS A 302      16.108 -10.967  37.340  1.00 58.19      A    O  
ATOM   4540  CB  LYS A 302      14.323 -12.248  35.231  1.00 62.40      A    C  
ATOM   4541  CG  LYS A 302      13.608 -12.609  33.912  1.00 70.41      A    C  
ATOM   4542  CD  LYS A 302      12.435 -11.655  33.593  1.00 77.10      A    C  
ATOM   4543  CE  LYS A 302      11.557 -12.083  32.403  1.00 78.05      A    C  
ATOM   4544  NZ  LYS A 302      10.752 -13.283  32.698  1.00 79.03      A    N1+
ATOM   4545  H   LYS A 302      16.366 -13.687  35.333  1.00  0.00           H  
ATOM   4546  HA  LYS A 302      15.848 -11.203  34.101  1.00  0.00           H  
ATOM   4547  HB3 LYS A 302      13.696 -11.520  35.749  1.00  0.00           H  
ATOM   4548  HB2 LYS A 302      14.335 -13.106  35.904  1.00  0.00           H  
ATOM   4549  HG3 LYS A 302      13.241 -13.632  33.997  1.00  0.00           H  
ATOM   4550  HG2 LYS A 302      14.314 -12.620  33.082  1.00  0.00           H  
ATOM   4551  HD3 LYS A 302      12.840 -10.663  33.387  1.00  0.00           H  
ATOM   4552  HD2 LYS A 302      11.805 -11.533  34.475  1.00  0.00           H  
ATOM   4553  HE3 LYS A 302      12.172 -12.263  31.520  1.00  0.00           H  
ATOM   4554  HE2 LYS A 302      10.869 -11.275  32.151  1.00  0.00           H  
ATOM   4555  HZ1 LYS A 302      10.180 -13.512  31.898  1.00  0.00           H  
ATOM   4556  HZ2 LYS A 302      11.366 -14.059  32.903  1.00  0.00           H  
ATOM   4557  HZ3 LYS A 302      10.159 -13.106  33.496  1.00  0.00           H  
ATOM   4558  N   LEU A 303      16.073  -9.360  35.724  1.00 54.04      A    N  
ATOM   4559  CA  LEU A 303      16.079  -8.188  36.588  1.00 50.37      A    C  
ATOM   4560  C   LEU A 303      14.679  -7.562  36.557  1.00 49.99      A    C  
ATOM   4561  O   LEU A 303      14.007  -7.590  35.524  1.00 53.73      A    O  
ATOM   4562  CB  LEU A 303      17.133  -7.173  36.082  1.00 43.76      A    C  
ATOM   4563  CG  LEU A 303      18.597  -7.670  36.138  1.00 46.56      A    C  
ATOM   4564  CD1 LEU A 303      19.552  -6.674  35.449  1.00 49.19      A    C  
ATOM   4565  CD2 LEU A 303      19.050  -8.000  37.572  1.00 45.07      A    C  
ATOM   4566  H   LEU A 303      15.986  -9.172  34.736  1.00  0.00           H  
ATOM   4567  HA  LEU A 303      16.311  -8.469  37.615  1.00  0.00           H  
ATOM   4568  HB3 LEU A 303      17.056  -6.253  36.664  1.00  0.00           H  
ATOM   4569  HB2 LEU A 303      16.889  -6.895  35.055  1.00  0.00           H  
ATOM   4570  HG  LEU A 303      18.655  -8.594  35.562  1.00  0.00           H  
ATOM   4571 HD11 LEU A 303      20.163  -7.179  34.700  1.00  0.00           H  
ATOM   4572 HD12 LEU A 303      19.013  -5.875  34.938  1.00  0.00           H  
ATOM   4573 HD13 LEU A 303      20.233  -6.191  36.150  1.00  0.00           H  
ATOM   4574 HD21 LEU A 303      20.075  -7.691  37.774  1.00  0.00           H  
ATOM   4575 HD22 LEU A 303      18.421  -7.518  38.317  1.00  0.00           H  
ATOM   4576 HD23 LEU A 303      19.000  -9.075  37.741  1.00  0.00           H  
ATOM   4577  N   THR A 304      14.291  -6.962  37.687  1.00 52.53      A    N  
ATOM   4578  CA  THR A 304      13.145  -6.061  37.806  1.00 51.26      A    C  
ATOM   4579  C   THR A 304      13.471  -4.697  37.135  1.00 52.78      A    C  
ATOM   4580  O   THR A 304      14.653  -4.387  36.969  1.00 47.26      A    O  
ATOM   4581  CB  THR A 304      12.811  -5.815  39.306  1.00 49.97      A    C  
ATOM   4582  OG1 THR A 304      13.830  -5.099  39.977  1.00 53.88      A    O  
ATOM   4583  CG2 THR A 304      12.516  -7.105  40.089  1.00 51.25      A    C  
ATOM   4584  H   THR A 304      14.905  -6.996  38.491  1.00  0.00           H  
ATOM   4585  HA  THR A 304      12.298  -6.543  37.321  1.00  0.00           H  
ATOM   4586  HB  THR A 304      11.917  -5.195  39.371  1.00  0.00           H  
ATOM   4587  HG1 THR A 304      14.643  -5.612  39.924  1.00  0.00           H  
ATOM   4588 HG21 THR A 304      12.231  -6.882  41.117  1.00  0.00           H  
ATOM   4589 HG22 THR A 304      11.694  -7.657  39.635  1.00  0.00           H  
ATOM   4590 HG23 THR A 304      13.379  -7.770  40.126  1.00  0.00           H  
ATOM   4591  N   PRO A 305      12.442  -3.879  36.796  1.00 62.93      A    N  
ATOM   4592  CA  PRO A 305      12.645  -2.490  36.321  1.00 64.60      A    C  
ATOM   4593  C   PRO A 305      13.453  -1.578  37.265  1.00 62.43      A    C  
ATOM   4594  O   PRO A 305      14.174  -0.703  36.788  1.00 51.63      A    O  
ATOM   4595  CB  PRO A 305      11.217  -1.954  36.119  1.00 67.05      A    C  
ATOM   4596  CG  PRO A 305      10.372  -3.193  35.889  1.00 66.52      A    C  
ATOM   4597  CD  PRO A 305      11.020  -4.227  36.799  1.00 65.08      A    C  
ATOM   4598  HA  PRO A 305      13.151  -2.547  35.356  1.00  0.00           H  
ATOM   4599  HB3 PRO A 305      11.148  -1.248  35.291  1.00  0.00           H  
ATOM   4600  HB2 PRO A 305      10.862  -1.443  37.016  1.00  0.00           H  
ATOM   4601  HG3 PRO A 305      10.473  -3.510  34.850  1.00  0.00           H  
ATOM   4602  HG2 PRO A 305       9.312  -3.041  36.093  1.00  0.00           H  
ATOM   4603  HD2 PRO A 305      10.629  -4.134  37.812  1.00  0.00           H  
ATOM   4604  HD3 PRO A 305      10.810  -5.232  36.435  1.00  0.00           H  
ATOM   4605  N   LYS A 306      13.342  -1.842  38.578  1.00 68.81      A    N  
ATOM   4606  CA  LYS A 306      14.095  -1.220  39.667  1.00 73.65      A    C  
ATOM   4607  C   LYS A 306      15.606  -1.546  39.672  1.00 66.93      A    C  
ATOM   4608  O   LYS A 306      16.359  -0.843  40.343  1.00 75.92      A    O  
ATOM   4609  CB  LYS A 306      13.428  -1.655  40.988  1.00 79.71      A    C  
ATOM   4610  CG  LYS A 306      12.045  -1.013  41.237  1.00 81.17      A    C  
ATOM   4611  CD  LYS A 306      12.115   0.168  42.217  1.00 86.69      A    C  
ATOM   4612  CE  LYS A 306      12.213  -0.301  43.682  1.00 84.04      A    C  
ATOM   4613  NZ  LYS A 306      12.804   0.723  44.559  1.00 71.92      A    N1+
ATOM   4614  H   LYS A 306      12.722  -2.585  38.865  1.00  0.00           H  
ATOM   4615  HA  LYS A 306      14.000  -0.138  39.565  1.00  0.00           H  
ATOM   4616  HB3 LYS A 306      14.085  -1.417  41.822  1.00  0.00           H  
ATOM   4617  HB2 LYS A 306      13.331  -2.739  41.008  1.00  0.00           H  
ATOM   4618  HG3 LYS A 306      11.355  -1.765  41.619  1.00  0.00           H  
ATOM   4619  HG2 LYS A 306      11.613  -0.670  40.297  1.00  0.00           H  
ATOM   4620  HD3 LYS A 306      11.235   0.799  42.090  1.00  0.00           H  
ATOM   4621  HD2 LYS A 306      12.971   0.792  41.953  1.00  0.00           H  
ATOM   4622  HE3 LYS A 306      12.832  -1.192  43.762  1.00  0.00           H  
ATOM   4623  HE2 LYS A 306      11.228  -0.580  44.057  1.00  0.00           H  
ATOM   4624  HZ1 LYS A 306      12.242   1.561  44.544  1.00  0.00           H  
ATOM   4625  HZ2 LYS A 306      12.855   0.362  45.502  1.00  0.00           H  
ATOM   4626  HZ3 LYS A 306      13.740   0.930  44.241  1.00  0.00           H  
ATOM   4627  N   GLY A 307      16.019  -2.578  38.917  1.00 63.93      A    N  
ATOM   4628  CA  GLY A 307      17.410  -2.981  38.715  1.00 59.40      A    C  
ATOM   4629  C   GLY A 307      17.806  -4.182  39.587  1.00 56.05      A    C  
ATOM   4630  O   GLY A 307      18.884  -4.734  39.373  1.00 51.01      A    O  
ATOM   4631  H   GLY A 307      15.330  -3.099  38.392  1.00  0.00           H  
ATOM   4632  HA3 GLY A 307      18.097  -2.155  38.905  1.00  0.00           H  
ATOM   4633  HA2 GLY A 307      17.534  -3.257  37.668  1.00  0.00           H  
ATOM   4634  N   GLY A 308      16.957  -4.596  40.545  1.00 52.22      A    N  
ATOM   4635  CA  GLY A 308      17.222  -5.721  41.440  1.00 49.60      A    C  
ATOM   4636  C   GLY A 308      16.899  -7.048  40.760  1.00 48.65      A    C  
ATOM   4637  O   GLY A 308      16.023  -7.110  39.902  1.00 51.11      A    O  
ATOM   4638  H   GLY A 308      16.086  -4.101  40.674  1.00  0.00           H  
ATOM   4639  HA3 GLY A 308      16.618  -5.622  42.342  1.00  0.00           H  
ATOM   4640  HA2 GLY A 308      18.268  -5.719  41.737  1.00  0.00           H  
ATOM   4641  N   VAL A 309      17.601  -8.115  41.174  1.00 42.95      A    N  
ATOM   4642  CA  VAL A 309      17.398  -9.480  40.695  1.00 39.30      A    C  
ATOM   4643  C   VAL A 309      16.019 -10.002  41.125  1.00 39.82      A    C  
ATOM   4644  O   VAL A 309      15.716 -10.026  42.319  1.00 46.39      A    O  
ATOM   4645  CB  VAL A 309      18.501 -10.445  41.216  1.00 35.47      A    C  
ATOM   4646  CG1 VAL A 309      18.216 -11.934  40.935  1.00 34.88      A    C  
ATOM   4647  CG2 VAL A 309      19.870 -10.073  40.629  1.00 36.30      A    C  
ATOM   4648  H   VAL A 309      18.285  -7.997  41.909  1.00  0.00           H  
ATOM   4649  HA  VAL A 309      17.444  -9.465  39.605  1.00  0.00           H  
ATOM   4650  HB  VAL A 309      18.580 -10.328  42.298  1.00  0.00           H  
ATOM   4651 HG11 VAL A 309      19.100 -12.550  41.096  1.00  0.00           H  
ATOM   4652 HG12 VAL A 309      17.432 -12.322  41.584  1.00  0.00           H  
ATOM   4653 HG13 VAL A 309      17.894 -12.085  39.907  1.00  0.00           H  
ATOM   4654 HG21 VAL A 309      20.660 -10.704  41.033  1.00  0.00           H  
ATOM   4655 HG22 VAL A 309      19.871 -10.194  39.549  1.00  0.00           H  
ATOM   4656 HG23 VAL A 309      20.134  -9.039  40.847  1.00  0.00           H  
ATOM   4657  N   GLN A 310      15.217 -10.397  40.126  1.00 42.54      A    N  
ATOM   4658  CA  GLN A 310      13.873 -10.917  40.320  1.00 41.68      A    C  
ATOM   4659  C   GLN A 310      13.930 -12.318  40.942  1.00 40.93      A    C  
ATOM   4660  O   GLN A 310      14.695 -13.165  40.478  1.00 37.79      A    O  
ATOM   4661  CB  GLN A 310      13.132 -10.906  38.971  1.00 45.83      A    C  
ATOM   4662  CG  GLN A 310      11.631 -11.223  39.098  1.00 55.25      A    C  
ATOM   4663  CD  GLN A 310      10.875 -10.858  37.823  1.00 60.55      A    C  
ATOM   4664  OE1 GLN A 310      10.482  -9.590  37.696  1.00 72.31      A    O  
ATOM   4665  NE2 GLN A 310      10.654 -11.705  36.961  1.00 67.70      A    N  
ATOM   4666  H   GLN A 310      15.556 -10.380  39.173  1.00  0.00           H  
ATOM   4667  HA  GLN A 310      13.352 -10.241  41.002  1.00  0.00           H  
ATOM   4668  HB3 GLN A 310      13.597 -11.607  38.276  1.00  0.00           H  
ATOM   4669  HB2 GLN A 310      13.253  -9.916  38.526  1.00  0.00           H  
ATOM   4670  HG3 GLN A 310      11.197 -10.664  39.928  1.00  0.00           H  
ATOM   4671  HG2 GLN A 310      11.478 -12.280  39.321  1.00  0.00           H  
ATOM   4672 HE22 GLN A 310      10.153 -11.452  36.122  1.00  0.00           H  
ATOM   4673 HE21 GLN A 310      10.973 -12.654  37.092  1.00  0.00           H  
ATOM   4674  N   VAL A 311      13.115 -12.510  41.986  1.00 42.97      A    N  
ATOM   4675  CA  VAL A 311      12.995 -13.765  42.714  1.00 42.49      A    C  
ATOM   4676  C   VAL A 311      11.541 -14.005  43.140  1.00 40.83      A    C  
ATOM   4677  O   VAL A 311      10.784 -13.047  43.315  1.00 35.67      A    O  
ATOM   4678  CB  VAL A 311      13.882 -13.797  43.994  1.00 41.13      A    C  
ATOM   4679  CG1 VAL A 311      15.379 -13.851  43.667  1.00 42.81      A    C  
ATOM   4680  CG2 VAL A 311      13.595 -12.679  45.019  1.00 44.68      A    C  
ATOM   4681  H   VAL A 311      12.515 -11.763  42.304  1.00  0.00           H  
ATOM   4682  HA  VAL A 311      13.278 -14.574  42.046  1.00  0.00           H  
ATOM   4683  HB  VAL A 311      13.666 -14.739  44.496  1.00  0.00           H  
ATOM   4684 HG11 VAL A 311      15.965 -14.019  44.568  1.00  0.00           H  
ATOM   4685 HG12 VAL A 311      15.605 -14.664  42.978  1.00  0.00           H  
ATOM   4686 HG13 VAL A 311      15.722 -12.920  43.217  1.00  0.00           H  
ATOM   4687 HG21 VAL A 311      14.256 -12.772  45.880  1.00  0.00           H  
ATOM   4688 HG22 VAL A 311      13.760 -11.691  44.589  1.00  0.00           H  
ATOM   4689 HG23 VAL A 311      12.575 -12.713  45.398  1.00  0.00           H  
ATOM   4690  N   ASP A 312      11.208 -15.287  43.363  1.00 42.78      A    N  
ATOM   4691  CA  ASP A 312       9.996 -15.711  44.070  1.00 47.12      A    C  
ATOM   4692  C   ASP A 312      10.174 -15.539  45.599  1.00 46.62      A    C  
ATOM   4693  O   ASP A 312      11.211 -15.053  46.057  1.00 47.03      A    O  
ATOM   4694  CB  ASP A 312       9.531 -17.138  43.650  1.00 44.43      A    C  
ATOM   4695  CG  ASP A 312      10.490 -18.331  43.847  1.00 45.15      A    C  
ATOM   4696  OD1 ASP A 312      11.431 -18.238  44.663  1.00 49.59      A    O  
ATOM   4697  OD2 ASP A 312      10.193 -19.386  43.246  1.00 50.37      A    O1-
ATOM   4698  H   ASP A 312      11.888 -16.015  43.183  1.00  0.00           H  
ATOM   4699  HA  ASP A 312       9.191 -15.032  43.786  1.00  0.00           H  
ATOM   4700  HB3 ASP A 312       9.301 -17.098  42.584  1.00  0.00           H  
ATOM   4701  HB2 ASP A 312       8.581 -17.377  44.130  1.00  0.00           H  
ATOM   4702  N   GLU A 313       9.164 -15.964  46.373  1.00 48.90      A    N  
ATOM   4703  CA  GLU A 313       9.173 -15.925  47.840  1.00 48.75      A    C  
ATOM   4704  C   GLU A 313      10.244 -16.818  48.508  1.00 43.96      A    C  
ATOM   4705  O   GLU A 313      10.595 -16.553  49.656  1.00 37.83      A    O  
ATOM   4706  CB  GLU A 313       7.760 -16.243  48.370  1.00 52.82      A    C  
ATOM   4707  CG  GLU A 313       6.697 -15.221  47.898  1.00 60.42      A    C  
ATOM   4708  CD  GLU A 313       5.288 -15.391  48.491  1.00 69.76      A    C  
ATOM   4709  OE1 GLU A 313       5.007 -16.442  49.111  1.00 71.83      A    O  
ATOM   4710  OE2 GLU A 313       4.494 -14.443  48.306  1.00 70.52      A    O1-
ATOM   4711  H   GLU A 313       8.337 -16.352  45.946  1.00  0.00           H  
ATOM   4712  HA  GLU A 313       9.409 -14.900  48.131  1.00  0.00           H  
ATOM   4713  HB3 GLU A 313       7.781 -16.269  49.460  1.00  0.00           H  
ATOM   4714  HB2 GLU A 313       7.470 -17.245  48.049  1.00  0.00           H  
ATOM   4715  HG3 GLU A 313       6.601 -15.259  46.813  1.00  0.00           H  
ATOM   4716  HG2 GLU A 313       7.045 -14.215  48.136  1.00  0.00           H  
ATOM   4717  N   PHE A 314      10.767 -17.816  47.776  1.00 41.69      A    N  
ATOM   4718  CA  PHE A 314      11.819 -18.742  48.212  1.00 40.36      A    C  
ATOM   4719  C   PHE A 314      13.226 -18.339  47.733  1.00 42.05      A    C  
ATOM   4720  O   PHE A 314      14.147 -19.149  47.842  1.00 38.73      A    O  
ATOM   4721  CB  PHE A 314      11.454 -20.172  47.762  1.00 39.04      A    C  
ATOM   4722  CG  PHE A 314      10.219 -20.719  48.449  1.00 37.90      A    C  
ATOM   4723  CD1 PHE A 314      10.320 -21.290  49.735  1.00 34.64      A    C  
ATOM   4724  CE1 PHE A 314       9.172 -21.674  50.412  1.00 36.01      A    C  
ATOM   4725  CZ  PHE A 314       7.922 -21.474  49.843  1.00 37.96      A    C  
ATOM   4726  CD2 PHE A 314       8.941 -20.486  47.898  1.00 40.93      A    C  
ATOM   4727  CE2 PHE A 314       7.806 -20.876  48.595  1.00 36.64      A    C  
ATOM   4728  H   PHE A 314      10.457 -17.937  46.822  1.00  0.00           H  
ATOM   4729  HA  PHE A 314      11.870 -18.746  49.302  1.00  0.00           H  
ATOM   4730  HB3 PHE A 314      12.273 -20.863  47.966  1.00  0.00           H  
ATOM   4731  HB2 PHE A 314      11.300 -20.202  46.684  1.00  0.00           H  
ATOM   4732  HD1 PHE A 314      11.286 -21.424  50.199  1.00  0.00           H  
ATOM   4733  HE1 PHE A 314       9.249 -22.117  51.393  1.00  0.00           H  
ATOM   4734  HZ  PHE A 314       7.035 -21.771  50.382  1.00  0.00           H  
ATOM   4735  HD2 PHE A 314       8.843 -19.999  46.939  1.00  0.00           H  
ATOM   4736  HE2 PHE A 314       6.829 -20.704  48.168  1.00  0.00           H  
ATOM   4737  N   SER A 315      13.376 -17.100  47.228  1.00 45.29      A    N  
ATOM   4738  CA  SER A 315      14.634 -16.479  46.800  1.00 44.94      A    C  
ATOM   4739  C   SER A 315      15.260 -17.096  45.528  1.00 41.82      A    C  
ATOM   4740  O   SER A 315      16.437 -16.855  45.269  1.00 40.41      A    O  
ATOM   4741  CB  SER A 315      15.621 -16.372  47.991  1.00 43.01      A    C  
ATOM   4742  OG  SER A 315      15.175 -15.381  48.897  1.00 47.23      A    O  
ATOM   4743  H   SER A 315      12.558 -16.512  47.147  1.00  0.00           H  
ATOM   4744  HA  SER A 315      14.376 -15.461  46.511  1.00  0.00           H  
ATOM   4745  HB3 SER A 315      16.616 -16.084  47.660  1.00  0.00           H  
ATOM   4746  HB2 SER A 315      15.754 -17.315  48.520  1.00  0.00           H  
ATOM   4747  HG  SER A 315      15.535 -14.535  48.619  1.00  0.00           H  
ATOM   4748  N   ARG A 316      14.473 -17.847  44.735  1.00 44.55      A    N  
ATOM   4749  CA  ARG A 316      14.901 -18.436  43.465  1.00 45.60      A    C  
ATOM   4750  C   ARG A 316      14.653 -17.484  42.297  1.00 44.81      A    C  
ATOM   4751  O   ARG A 316      13.545 -16.969  42.164  1.00 48.91      A    O  
ATOM   4752  CB  ARG A 316      14.169 -19.764  43.178  1.00 48.70      A    C  
ATOM   4753  CG  ARG A 316      14.208 -20.806  44.309  1.00 52.57      A    C  
ATOM   4754  CD  ARG A 316      13.634 -22.170  43.888  1.00 52.40      A    C  
ATOM   4755  NE  ARG A 316      12.163 -22.139  43.810  1.00 59.17      A    N  
ATOM   4756  CZ  ARG A 316      11.292 -22.652  44.698  1.00 63.77      A    C  
ATOM   4757  NH2 ARG A 316       9.985 -22.431  44.519  1.00 60.29      A    N1+
ATOM   4758  NH1 ARG A 316      11.686 -23.367  45.764  1.00 64.75      A    N  
ATOM   4759  H   ARG A 316      13.499 -17.983  44.977  1.00  0.00           H  
ATOM   4760  HA  ARG A 316      15.968 -18.636  43.504  1.00  0.00           H  
ATOM   4761  HB3 ARG A 316      14.610 -20.203  42.281  1.00  0.00           H  
ATOM   4762  HB2 ARG A 316      13.129 -19.566  42.922  1.00  0.00           H  
ATOM   4763  HG3 ARG A 316      13.588 -20.403  45.112  1.00  0.00           H  
ATOM   4764  HG2 ARG A 316      15.189 -20.925  44.756  1.00  0.00           H  
ATOM   4765  HD3 ARG A 316      14.047 -22.990  44.476  1.00  0.00           H  
ATOM   4766  HD2 ARG A 316      13.941 -22.370  42.862  1.00  0.00           H  
ATOM   4767  HE  ARG A 316      11.784 -21.567  43.067  1.00  0.00           H  
ATOM   4768 HH22 ARG A 316       9.303 -22.803  45.164  1.00  0.00           H  
ATOM   4769 HH21 ARG A 316       9.680 -21.819  43.772  1.00  0.00           H  
ATOM   4770 HH12 ARG A 316      11.012 -23.730  46.421  1.00  0.00           H  
ATOM   4771 HH11 ARG A 316      12.669 -23.538  45.916  1.00  0.00           H  
ATOM   4772  N   THR A 317      15.670 -17.348  41.433  1.00 42.56      A    N  
ATOM   4773  CA  THR A 317      15.568 -16.682  40.135  1.00 41.37      A    C  
ATOM   4774  C   THR A 317      14.937 -17.616  39.076  1.00 47.40      A    C  
ATOM   4775  O   THR A 317      14.691 -18.793  39.350  1.00 48.84      A    O  
ATOM   4776  CB  THR A 317      16.964 -16.197  39.640  1.00 40.72      A    C  
ATOM   4777  OG1 THR A 317      17.751 -17.202  39.026  1.00 34.71      A    O  
ATOM   4778  CG2 THR A 317      17.791 -15.468  40.710  1.00 38.14      A    C  
ATOM   4779  H   THR A 317      16.539 -17.835  41.606  1.00  0.00           H  
ATOM   4780  HA  THR A 317      14.919 -15.811  40.238  1.00  0.00           H  
ATOM   4781  HB  THR A 317      16.773 -15.465  38.854  1.00  0.00           H  
ATOM   4782  HG1 THR A 317      17.901 -17.907  39.666  1.00  0.00           H  
ATOM   4783 HG21 THR A 317      18.712 -15.064  40.288  1.00  0.00           H  
ATOM   4784 HG22 THR A 317      17.227 -14.638  41.131  1.00  0.00           H  
ATOM   4785 HG23 THR A 317      18.071 -16.127  41.530  1.00  0.00           H  
ATOM   4786  N   ASN A 318      14.700 -17.065  37.874  1.00 49.52      A    N  
ATOM   4787  CA  ASN A 318      14.190 -17.783  36.698  1.00 48.84      A    C  
ATOM   4788  C   ASN A 318      15.100 -18.932  36.205  1.00 48.32      A    C  
ATOM   4789  O   ASN A 318      14.578 -19.893  35.643  1.00 48.06      A    O  
ATOM   4790  CB  ASN A 318      13.873 -16.782  35.555  1.00 48.77      A    C  
ATOM   4791  CG  ASN A 318      15.097 -16.077  34.953  1.00 50.25      A    C  
ATOM   4792  OD1 ASN A 318      15.934 -15.554  35.682  1.00 55.37      A    O  
ATOM   4793  ND2 ASN A 318      15.205 -16.051  33.625  1.00 45.35      A    N  
ATOM   4794  H   ASN A 318      14.941 -16.097  37.720  1.00  0.00           H  
ATOM   4795  HA  ASN A 318      13.248 -18.248  36.992  1.00  0.00           H  
ATOM   4796  HB3 ASN A 318      13.187 -16.016  35.917  1.00  0.00           H  
ATOM   4797  HB2 ASN A 318      13.342 -17.307  34.761  1.00  0.00           H  
ATOM   4798 HD22 ASN A 318      16.011 -15.613  33.195  1.00  0.00           H  
ATOM   4799 HD21 ASN A 318      14.513 -16.496  33.040  1.00  0.00           H  
ATOM   4800  N   VAL A 319      16.421 -18.821  36.430  1.00 48.47      A    N  
ATOM   4801  CA  VAL A 319      17.399 -19.867  36.130  1.00 45.46      A    C  
ATOM   4802  C   VAL A 319      17.404 -20.865  37.322  1.00 51.99      A    C  
ATOM   4803  O   VAL A 319      17.662 -20.415  38.439  1.00 46.96      A    O  
ATOM   4804  CB  VAL A 319      18.822 -19.266  35.952  1.00 44.64      A    C  
ATOM   4805  CG1 VAL A 319      19.892 -20.346  35.687  1.00 45.45      A    C  
ATOM   4806  CG2 VAL A 319      18.862 -18.223  34.816  1.00 45.63      A    C  
ATOM   4807  H   VAL A 319      16.776 -18.009  36.916  1.00  0.00           H  
ATOM   4808  HA  VAL A 319      17.131 -20.319  35.178  1.00  0.00           H  
ATOM   4809  HB  VAL A 319      19.101 -18.738  36.862  1.00  0.00           H  
ATOM   4810 HG11 VAL A 319      20.850 -19.897  35.429  1.00  0.00           H  
ATOM   4811 HG12 VAL A 319      20.060 -20.983  36.556  1.00  0.00           H  
ATOM   4812 HG13 VAL A 319      19.606 -20.988  34.855  1.00  0.00           H  
ATOM   4813 HG21 VAL A 319      19.865 -17.813  34.690  1.00  0.00           H  
ATOM   4814 HG22 VAL A 319      18.563 -18.659  33.864  1.00  0.00           H  
ATOM   4815 HG23 VAL A 319      18.201 -17.380  35.017  1.00  0.00           H  
ATOM   4816  N   PRO A 320      17.051 -22.157  37.087  1.00 58.61      A    N  
ATOM   4817  CA  PRO A 320      16.709 -23.151  38.133  1.00 64.43      A    C  
ATOM   4818  C   PRO A 320      17.534 -23.223  39.432  1.00 67.04      A    C  
ATOM   4819  O   PRO A 320      16.939 -23.258  40.508  1.00 66.44      A    O  
ATOM   4820  CB  PRO A 320      16.748 -24.488  37.381  1.00 64.06      A    C  
ATOM   4821  CG  PRO A 320      16.241 -24.130  36.001  1.00 63.01      A    C  
ATOM   4822  CD  PRO A 320      16.817 -22.740  35.758  1.00 57.31      A    C  
ATOM   4823  HA  PRO A 320      15.675 -22.940  38.413  1.00  0.00           H  
ATOM   4824  HB3 PRO A 320      16.141 -25.258  37.857  1.00  0.00           H  
ATOM   4825  HB2 PRO A 320      17.770 -24.865  37.310  1.00  0.00           H  
ATOM   4826  HG3 PRO A 320      15.152 -24.065  36.032  1.00  0.00           H  
ATOM   4827  HG2 PRO A 320      16.504 -24.854  35.232  1.00  0.00           H  
ATOM   4828  HD2 PRO A 320      17.765 -22.797  35.224  1.00  0.00           H  
ATOM   4829  HD3 PRO A 320      16.112 -22.170  35.153  1.00  0.00           H  
ATOM   4830  N   ASN A 321      18.869 -23.265  39.312  1.00 61.93      A    N  
ATOM   4831  CA  ASN A 321      19.797 -23.462  40.432  1.00 62.59      A    C  
ATOM   4832  C   ASN A 321      20.454 -22.158  40.925  1.00 58.02      A    C  
ATOM   4833  O   ASN A 321      21.359 -22.240  41.756  1.00 57.87      A    O  
ATOM   4834  CB  ASN A 321      20.854 -24.528  40.048  1.00 62.79      A    C  
ATOM   4835  CG  ASN A 321      21.847 -24.072  38.970  1.00 68.79      A    C  
ATOM   4836  OD1 ASN A 321      21.435 -23.604  37.914  1.00 79.10      A    O  
ATOM   4837  ND2 ASN A 321      23.147 -24.196  39.232  1.00 72.18      A    N  
ATOM   4838  H   ASN A 321      19.295 -23.213  38.397  1.00  0.00           H  
ATOM   4839  HA  ASN A 321      19.265 -23.846  41.303  1.00  0.00           H  
ATOM   4840  HB3 ASN A 321      20.359 -25.434  39.699  1.00  0.00           H  
ATOM   4841  HB2 ASN A 321      21.398 -24.814  40.946  1.00  0.00           H  
ATOM   4842 HD22 ASN A 321      23.829 -23.864  38.562  1.00  0.00           H  
ATOM   4843 HD21 ASN A 321      23.457 -24.609  40.101  1.00  0.00           H  
ATOM   4844  N   ILE A 322      20.023 -20.998  40.404  1.00 51.38      A    N  
ATOM   4845  CA  ILE A 322      20.582 -19.697  40.760  1.00 50.24      A    C  
ATOM   4846  C   ILE A 322      19.566 -18.938  41.628  1.00 48.14      A    C  
ATOM   4847  O   ILE A 322      18.381 -18.883  41.297  1.00 43.29      A    O  
ATOM   4848  CB  ILE A 322      20.994 -18.867  39.510  1.00 51.29      A    C  
ATOM   4849  CG1 ILE A 322      22.046 -19.667  38.698  1.00 52.36      A    C  
ATOM   4850  CG2 ILE A 322      21.524 -17.459  39.875  1.00 50.42      A    C  
ATOM   4851  CD1 ILE A 322      22.612 -18.960  37.461  1.00 55.41      A    C  
ATOM   4852  H   ILE A 322      19.260 -20.992  39.740  1.00  0.00           H  
ATOM   4853  HA  ILE A 322      21.490 -19.838  41.342  1.00  0.00           H  
ATOM   4854  HB  ILE A 322      20.116 -18.737  38.880  1.00  0.00           H  
ATOM   4855 HG13 ILE A 322      21.628 -20.620  38.376  1.00  0.00           H  
ATOM   4856 HG12 ILE A 322      22.879 -19.928  39.347  1.00  0.00           H  
ATOM   4857 HG21 ILE A 322      21.834 -16.900  38.993  1.00  0.00           H  
ATOM   4858 HG22 ILE A 322      20.768 -16.846  40.365  1.00  0.00           H  
ATOM   4859 HG23 ILE A 322      22.384 -17.522  40.542  1.00  0.00           H  
ATOM   4860 HD11 ILE A 322      22.876 -19.683  36.690  1.00  0.00           H  
ATOM   4861 HD12 ILE A 322      21.896 -18.260  37.030  1.00  0.00           H  
ATOM   4862 HD13 ILE A 322      23.520 -18.417  37.713  1.00  0.00           H  
ATOM   4863  N   TYR A 323      20.071 -18.405  42.746  1.00 46.08      A    N  
ATOM   4864  CA  TYR A 323      19.302 -17.794  43.825  1.00 42.56      A    C  
ATOM   4865  C   TYR A 323      19.840 -16.385  44.104  1.00 38.58      A    C  
ATOM   4866  O   TYR A 323      20.978 -16.088  43.741  1.00 39.61      A    O  
ATOM   4867  CB  TYR A 323      19.444 -18.675  45.087  1.00 43.87      A    C  
ATOM   4868  CG  TYR A 323      19.232 -20.163  44.867  1.00 45.46      A    C  
ATOM   4869  CD1 TYR A 323      17.951 -20.655  44.563  1.00 46.98      A    C  
ATOM   4870  CE1 TYR A 323      17.759 -22.015  44.253  1.00 45.74      A    C  
ATOM   4871  CZ  TYR A 323      18.854 -22.896  44.274  1.00 42.62      A    C  
ATOM   4872  OH  TYR A 323      18.683 -24.210  43.957  1.00 42.60      A    O  
ATOM   4873  CE2 TYR A 323      20.127 -22.414  44.619  1.00 47.54      A    C  
ATOM   4874  CD2 TYR A 323      20.323 -21.054  44.914  1.00 48.31      A    C  
ATOM   4875  H   TYR A 323      21.061 -18.510  42.930  1.00  0.00           H  
ATOM   4876  HA  TYR A 323      18.250 -17.712  43.551  1.00  0.00           H  
ATOM   4877  HB3 TYR A 323      18.754 -18.322  45.850  1.00  0.00           H  
ATOM   4878  HB2 TYR A 323      20.445 -18.560  45.498  1.00  0.00           H  
ATOM   4879  HD1 TYR A 323      17.122 -19.975  44.557  1.00  0.00           H  
ATOM   4880  HE1 TYR A 323      16.778 -22.380  43.993  1.00  0.00           H  
ATOM   4881  HH  TYR A 323      17.779 -24.422  43.715  1.00  0.00           H  
ATOM   4882  HE2 TYR A 323      20.960 -23.089  44.623  1.00  0.00           H  
ATOM   4883  HD2 TYR A 323      21.314 -20.698  45.150  1.00  0.00           H  
ATOM   4884  N   ALA A 324      19.031 -15.548  44.772  1.00 36.57      A    N  
ATOM   4885  CA  ALA A 324      19.431 -14.202  45.170  1.00 34.55      A    C  
ATOM   4886  C   ALA A 324      18.765 -13.790  46.485  1.00 33.98      A    C  
ATOM   4887  O   ALA A 324      17.562 -13.983  46.648  1.00 35.30      A    O  
ATOM   4888  CB  ALA A 324      19.139 -13.208  44.039  1.00 32.49      A    C  
ATOM   4889  H   ALA A 324      18.105 -15.847  45.053  1.00  0.00           H  
ATOM   4890  HA  ALA A 324      20.504 -14.212  45.343  1.00  0.00           H  
ATOM   4891  HB1 ALA A 324      19.444 -12.201  44.313  1.00  0.00           H  
ATOM   4892  HB2 ALA A 324      19.685 -13.479  43.137  1.00  0.00           H  
ATOM   4893  HB3 ALA A 324      18.081 -13.178  43.791  1.00  0.00           H  
ATOM   4894  N   ILE A 325      19.574 -13.214  47.388  1.00 32.98      A    N  
ATOM   4895  CA  ILE A 325      19.174 -12.753  48.718  1.00 31.96      A    C  
ATOM   4896  C   ILE A 325      19.865 -11.419  49.045  1.00 28.87      A    C  
ATOM   4897  O   ILE A 325      20.879 -11.076  48.436  1.00 28.77      A    O  
ATOM   4898  CB  ILE A 325      19.570 -13.777  49.829  1.00 33.35      A    C  
ATOM   4899  CG1 ILE A 325      21.103 -13.959  49.992  1.00 34.52      A    C  
ATOM   4900  CG2 ILE A 325      18.819 -15.109  49.634  1.00 37.61      A    C  
ATOM   4901  CD1 ILE A 325      21.516 -14.991  51.039  1.00 35.09      A    C  
ATOM   4902  H   ILE A 325      20.548 -13.068  47.155  1.00  0.00           H  
ATOM   4903  HA  ILE A 325      18.096 -12.582  48.743  1.00  0.00           H  
ATOM   4904  HB  ILE A 325      19.207 -13.378  50.777  1.00  0.00           H  
ATOM   4905 HG13 ILE A 325      21.575 -13.021  50.282  1.00  0.00           H  
ATOM   4906 HG12 ILE A 325      21.551 -14.219  49.036  1.00  0.00           H  
ATOM   4907 HG21 ILE A 325      18.916 -15.765  50.498  1.00  0.00           H  
ATOM   4908 HG22 ILE A 325      17.756 -14.925  49.499  1.00  0.00           H  
ATOM   4909 HG23 ILE A 325      19.170 -15.652  48.759  1.00  0.00           H  
ATOM   4910 HD11 ILE A 325      22.601 -15.052  51.095  1.00  0.00           H  
ATOM   4911 HD12 ILE A 325      21.135 -14.724  52.024  1.00  0.00           H  
ATOM   4912 HD13 ILE A 325      21.159 -15.987  50.786  1.00  0.00           H  
ATOM   4913  N   GLY A 326      19.319 -10.715  50.045  1.00 28.68      A    N  
ATOM   4914  CA  GLY A 326      19.830  -9.446  50.544  1.00 29.78      A    C  
ATOM   4915  C   GLY A 326      19.455  -8.305  49.595  1.00 30.56      A    C  
ATOM   4916  O   GLY A 326      18.521  -8.418  48.801  1.00 33.90      A    O  
ATOM   4917  H   GLY A 326      18.471 -11.063  50.483  1.00  0.00           H  
ATOM   4918  HA3 GLY A 326      20.910  -9.497  50.686  1.00  0.00           H  
ATOM   4919  HA2 GLY A 326      19.379  -9.251  51.516  1.00  0.00           H  
ATOM   4920  N   ASP A 327      20.187  -7.187  49.711  1.00 32.64      A    N  
ATOM   4921  CA  ASP A 327      19.909  -5.905  49.048  1.00 32.68      A    C  
ATOM   4922  C   ASP A 327      19.888  -5.951  47.505  1.00 32.89      A    C  
ATOM   4923  O   ASP A 327      19.287  -5.062  46.905  1.00 32.39      A    O  
ATOM   4924  CB  ASP A 327      20.844  -4.753  49.497  1.00 35.02      A    C  
ATOM   4925  CG  ASP A 327      21.138  -4.551  50.995  1.00 34.35      A    C  
ATOM   4926  OD1 ASP A 327      20.479  -5.179  51.851  1.00 33.65      A    O  
ATOM   4927  OD2 ASP A 327      22.007  -3.693  51.264  1.00 33.93      A    O1-
ATOM   4928  H   ASP A 327      20.915  -7.153  50.410  1.00  0.00           H  
ATOM   4929  HA  ASP A 327      18.898  -5.631  49.354  1.00  0.00           H  
ATOM   4930  HB3 ASP A 327      20.415  -3.816  49.147  1.00  0.00           H  
ATOM   4931  HB2 ASP A 327      21.805  -4.868  49.004  1.00  0.00           H  
ATOM   4932  N   ILE A 328      20.500  -6.980  46.890  1.00 32.87      A    N  
ATOM   4933  CA  ILE A 328      20.503  -7.204  45.440  1.00 30.12      A    C
[truncated: 814,756 more chars]
